# Supplementary material for: N,N-Bis(4-chloro­phenyl­sulfon­yl)succinamide dihydrate
Source: Acta Crystallogr Sect E Struct Rep Online. 2012 Jun 13;68(Pt 7):o2063. doi: 10.1107/S1600536812024725 (PMC3393327; doi:10.1107/S1600536812024725)
Supplement: Supplementary file 1 [file e-68-o2063-sup1.cif]

##############################################################################
#                                                                            #
# This CIF contains the data in a paper accepted for publication in          #
# Acta Crystallographica Section E. It conforms to the requirements of       #
# Notes for Authors for Acta Crystallographica Section E, and has been       #
# peer reviewed under the auspices of the IUCr Commission on Journals.       #
#                                                                            #
# Full details of the Crystallographic Information File format               #
# are given in the paper "The Crystallographic Information File (CIF):       #
# a New Standard Archive File for Crystallography" by S. R. Hall, F. H.      #
# Allen and I. D. Brown [Acta Cryst. (1991), A47, 655-685].                  #
#                                                                            #
# The current version of the core CIF dictionary is obtainable from          #
# ftp://ftp.iucr.org/pub/cif_core.dic.                                       #
#                                                                            #
# Software is freely available for graphical display of the structure(s)     #
# in this CIF. For information consult the CIF software page                 #
# http://www.iucr.org/resources/cif/software.                                #
#                                                                            #
# This file may be used for bona fide research purposes within the           #
# scientific community so long as proper attribution is given to the journal # 
# article from which it was obtained.                                        #
#                                                                            #
##############################################################################
data_I
_audit_creation_method     SHELXL-97
_chemical_name_systematic
;
<i>N</i>,<i>N</i>-Bis(4-chlorophenylsulfonyl)succinamide dihydrate
;
_chemical_name_common     ?
_chemical_formula_moiety     'C16 H14 Cl2 N2 O6 S2, 2(H2 O)'
_chemical_formula_sum     'C16 H18 Cl2 N2 O8 S2'
_chemical_formula_iupac     'C16 H14 Cl2 N2 O6 S2, 2H2 O'
_chemical_formula_weight     501.34
_chemical_melting_point     ?
_symmetry_cell_setting     monoclinic
_symmetry_space_group_name_H-M     'C 2/c'
_symmetry_space_group_name_HALL     '-C 2yc'
loop_
    _symmetry_equiv_pos_as_xyz
    'x, y, z'
    '-x, y, -z+1/2'
    'x+1/2, y+1/2, z'
    '-x+1/2, y+1/2, -z+1/2'
    '-x, -y, -z'
    'x, -y, z-1/2'
    '-x+1/2, -y+1/2, -z'
    'x+1/2, -y+1/2, z-1/2'
_cell_length_a     33.349(2)
_cell_length_b     4.9737(4)
_cell_length_c     13.1710(10)
_cell_angle_alpha     90.00
_cell_angle_beta     90.660(7)
_cell_angle_gamma     90.00
_cell_volume     2184.5(3)
_cell_formula_units_Z     4
_cell_measurement_reflns_used     1880
_cell_measurement_theta_min     2.88
_cell_measurement_theta_max     27.87
_cell_measurement_temperature     293(2)
_exptl_crystal_description     plate
_exptl_crystal_colour     colourless
_exptl_crystal_size_max     0.48
_exptl_crystal_size_mid     0.40
_exptl_crystal_size_min     0.12
_exptl_crystal_density_diffrn     1.524
_exptl_crystal_density_meas     ?
_exptl_crystal_density_method     'not measured'
_exptl_crystal_F_000     1032
_exptl_absorpt_coefficient_mu     0.534
_exptl_absorpt_correction_type     multi-scan
_exptl_absorpt_process_details
;
(CrysAlis RED; Oxford Diffraction, 2009)
;
_exptl_absorpt_correction_T_min     0.7837
_exptl_absorpt_correction_T_max     0.9387
_exptl_special_details
;
Absorption correction: CrysAlis RED (Oxford Diffraction, 2009)
Empirical absorption correction using spherical harmonics,
implemented in SCALE3 ABSPACK scaling algorithm.
;
_diffrn_ambient_temperature     293(2)
_diffrn_radiation_type     MoK\a
_diffrn_radiation_wavelength     0.71073
_diffrn_radiation_source     'fine-focus sealed tube'
_diffrn_radiation_monochromator     graphite
_diffrn_measurement_device_type
;
Oxford Diffraction Xcalibur diffractometer
with a Sapphire CCD detector
;
_diffrn_measurement_method
;
Rotation method data acquisition using omega and phi
;
_diffrn_detector_area_resol_mean     ?
_diffrn_reflns_number     3837
_diffrn_reflns_av_R_equivalents     0.0116
_diffrn_reflns_av_sigmaI/netI     0.0133
_diffrn_reflns_theta_min     3.09
_diffrn_reflns_theta_max     26.36
_diffrn_reflns_theta_full     26.36
_diffrn_measured_fraction_theta_max     0.997
_diffrn_measured_fraction_theta_full     0.997
_diffrn_reflns_limit_h_min     -31
_diffrn_reflns_limit_h_max     41
_diffrn_reflns_limit_k_min     -6
_diffrn_reflns_limit_k_max     2
_diffrn_reflns_limit_l_min     -16
_diffrn_reflns_limit_l_max     15
_diffrn_standards_number     0
_diffrn_standards_interval_count     ?
_diffrn_standards_interval_time     ?
_diffrn_standards_decay_%     0
_refine_special_details
;
Refinement of <i>F</i>^2^ against ALL reflections. The weighted <i>R</i>-factor
<i>wR</i> and goodness of fit <i>S</i> are based on <i>F</i>^2^, conventional
<i>R</i>-factors <i>R</i> are based on <i>F</i>, with <i>F</i> set to zero for
negative <i>F</i>^2^. The threshold expression of <i>F</i>^2^ >
\s(<i>F</i>^2^) is used only for calculating <i>R</i>-factors(gt) <i>etc</i>.
and is not relevant to the choice of reflections for refinement.
<i>R</i>-factors based on <i>F</i>^2^ are statistically about twice as large
as those based on <i>F</i>, and <i>R</i>- factors based on ALL data will be
even larger.
;
_reflns_number_total     2233
_reflns_number_gt     1906
_reflns_threshold_expression     I>2\s(I)
_refine_ls_structure_factor_coef     Fsqd
_refine_ls_matrix_type     full
_refine_ls_R_factor_all     0.0549
_refine_ls_R_factor_gt     0.0460
_refine_ls_wR_factor_gt     0.1133
_refine_ls_wR_factor_ref     0.1196
_refine_ls_goodness_of_fit_ref     1.061
_refine_ls_restrained_S_all     1.189
_refine_ls_number_reflns     2233
_refine_ls_number_parameters     139
_refine_ls_number_restraints     7
_refine_ls_hydrogen_treatment     mixed
_refine_ls_weighting_scheme     calc
_refine_ls_weighting_details
         'calc w=1/[\s^2^(Fo^2^)+(0.0516P)^2^+3.9644P] where P=(Fo^2^+2Fc^2^)/3'
_atom_sites_solution_hydrogens     geom
_atom_sites_solution_primary     direct
_atom_sites_solution_secondary     difmap
_refine_ls_shift/su_max     0.004
_refine_ls_shift/su_mean     0.000
_refine_diff_density_max     0.547
_refine_diff_density_min     -0.487
_refine_ls_extinction_method     none
_refine_ls_extinction_coef     ?
loop_
    _atom_type_symbol
    _atom_type_description
    _atom_type_scat_dispersion_real
    _atom_type_scat_dispersion_imag
    _atom_type_scat_source
    'C' 'C' 0.0033 0.0016
                         'International Tables Vol C Tables 4.2.6.8 and 6.1.1.4'
    'H' 'H' 0.0000 0.0000
                         'International Tables Vol C Tables 4.2.6.8 and 6.1.1.4'
    'Cl' 'Cl' 0.1484 0.1585
                         'International Tables Vol C Tables 4.2.6.8 and 6.1.1.4'
    'N' 'N' 0.0061 0.0033
                         'International Tables Vol C Tables 4.2.6.8 and 6.1.1.4'
    'O' 'O' 0.0106 0.0060
                         'International Tables Vol C Tables 4.2.6.8 and 6.1.1.4'
    'S' 'S' 0.1246 0.1234
                         'International Tables Vol C Tables 4.2.6.8 and 6.1.1.4'
_computing_data_collection
;
CrysAlis CCD (Oxford Diffraction, 2009)
;
_computing_cell_refinement
;
CrysAlis CCD (Oxford Diffraction, 2009)
;
_computing_data_reduction
;
CrysAlis RED (Oxford Diffraction, 2009)
;
_computing_structure_solution     'SHELXS97 (Sheldrick, 2008)'
_computing_structure_refinement     'SHELXL97 (Sheldrick, 2008)'
_computing_molecular_graphics     'PLATON (Spek, 2009)'
_computing_publication_material     'SHELXL97 (Sheldrick, 2008)'
loop_
    _atom_site_type_symbol
    _atom_site_label
    _atom_site_fract_x
    _atom_site_fract_y
    _atom_site_fract_z
    _atom_site_U_iso_or_equiv
    _atom_site_adp_type
    _atom_site_calc_flag
    _atom_site_refinement_flags
    _atom_site_occupancy
    _atom_site_symmetry_multiplicity
    _atom_site_disorder_assembly
    _atom_site_disorder_group
    Cl Cl1 0.23218(3) 0.6607(2) 0.16525(9) 0.0914(4) Uani d . 1 1 . .
    S S1 0.104840(19) -0.08075(14) -0.04102(5) 0.0398(2) Uani d . 1 1 . .
    O O1 0.11860(7) -0.1623(5) -0.13839(15) 0.0590(6) Uani d . 1 1 . .
    O O2 0.09204(6) -0.2788(4) 0.02984(15) 0.0487(5) Uani d . 1 1 . .
    O O3 0.04604(6) 0.1896(4) 0.09543(13) 0.0474(5) Uani d . 1 1 . .
    N N1 0.06718(7) 0.1229(5) -0.06616(16) 0.0398(5) Uani d D 1 1 . .
    H H1N 0.0665(9) 0.182(6) -0.1257(16) 0.048 Uiso d D 1 1 . .
    C C1 0.14188(7) 0.1197(5) 0.01713(19) 0.0388(6) Uani d . 1 1 . .
    C C2 0.14276(8) 0.1472(6) 0.1219(2) 0.0480(7) Uani d . 1 1 . .
    H H2 0.1245 0.0541 0.1616 0.058 Uiso calc R 1 1 . .
    C C3 0.17086(9) 0.3135(7) 0.1669(2) 0.0558(8) Uani d . 1 1 . .
    H H3 0.1716 0.3346 0.2370 0.067 Uiso calc R 1 1 . .
    C C4 0.19760(9) 0.4469(7) 0.1072(3) 0.0565(8) Uani d . 1 1 . .
    C C5 0.19727(10) 0.4182(8) 0.0030(3) 0.0700(10) Uani d . 1 1 . .
    H H5 0.2158 0.5097 -0.0363 0.084 Uiso calc R 1 1 . .
    C C6 0.16932(10) 0.2536(7) -0.0421(2) 0.0584(8) Uani d . 1 1 . .
    H H6 0.1688 0.2322 -0.1123 0.070 Uiso calc R 1 1 . .
    C C7 0.04271(7) 0.2394(5) 0.00549(19) 0.0356(5) Uani d . 1 1 . .
    C C8 0.01137(7) 0.4226(6) -0.03950(19) 0.0401(6) Uani d . 1 1 . .
    H H81 -0.0074 0.3163 -0.0794 0.048 Uiso calc R 1 1 . .
    H H82 0.0242 0.5487 -0.0850 0.048 Uiso calc R 1 1 . .
    O O4 0.06513(12) 0.6735(8) 0.2409(2) 0.1206(13) Uani d U 1 1 . .
    H H41 0.0606 0.5373 0.2014 0.145 Uiso d R 1 1 . .
    H H42 0.0704 0.7633 0.1885 0.145 Uiso d R 1 1 . .
loop_
    _atom_site_aniso_label
    _atom_site_aniso_U_11
    _atom_site_aniso_U_22
    _atom_site_aniso_U_33
    _atom_site_aniso_U_12
    _atom_site_aniso_U_13
    _atom_site_aniso_U_23
    Cl1 0.0731(6) 0.0863(7) 0.1142(9) -0.0383(6) -0.0254(6) 0.0188(6)
    S1 0.0432(4) 0.0384(4) 0.0379(3) 0.0079(3) 0.0027(2) -0.0028(3)
    O1 0.0674(13) 0.0645(14) 0.0451(11) 0.0189(11) 0.0070(9) -0.0130(10)
    O2 0.0542(12) 0.0363(10) 0.0554(12) -0.0005(9) -0.0006(9) 0.0030(9)
    O3 0.0513(11) 0.0546(12) 0.0365(10) 0.0092(9) 0.0058(8) 0.0037(9)
    N1 0.0432(12) 0.0440(13) 0.0322(10) 0.0089(10) -0.0001(9) -0.0004(9)
    C1 0.0340(12) 0.0399(14) 0.0425(13) 0.0055(11) 0.0039(10) 0.0063(11)
    C2 0.0418(14) 0.0598(18) 0.0424(14) -0.0101(13) 0.0040(11) 0.0073(13)
    C3 0.0507(16) 0.067(2) 0.0496(16) -0.0113(15) -0.0025(13) 0.0042(15)
    C4 0.0418(15) 0.0547(18) 0.073(2) -0.0087(14) -0.0095(14) 0.0147(16)
    C5 0.0564(19) 0.081(3) 0.073(2) -0.0213(18) 0.0103(16) 0.025(2)
    C6 0.0558(17) 0.073(2) 0.0469(16) -0.0075(16) 0.0102(13) 0.0139(15)
    C7 0.0332(12) 0.0350(13) 0.0388(13) -0.0021(10) 0.0010(10) -0.0040(10)
    C8 0.0348(12) 0.0436(14) 0.0419(13) 0.0021(11) -0.0027(10) -0.0035(12)
    O4 0.180(3) 0.131(3) 0.0514(14) -0.070(2) 0.0235(17) -0.0267(17)
_geom_special_details
;
All e.s.d.'s (except the e.s.d. in the dihedral angle between two l.s. planes)
are estimated using the full covariance matrix. The cell e.s.d.'s are taken
into account individually in the estimation of e.s.d.'s in distances, angles
and torsion angles; correlations between e.s.d.'s in cell parameters are only
used when they are defined by crystal symmetry. An approximate (isotropic)
treatment of cell e.s.d.'s is used for estimating e.s.d.'s involving l.s.
planes.
;
loop_
    _geom_bond_atom_site_label_1
    _geom_bond_atom_site_label_2
    _geom_bond_site_symmetry_2
    _geom_bond_distance
    _geom_bond_publ_flag
    Cl1 C4 . 1.739(3) ?
    S1 O2 . 1.426(2) ?
    S1 O1 . 1.426(2) ?
    S1 N1 . 1.644(2) ?
    S1 C1 . 1.756(3) ?
    O3 C7 . 1.214(3) ?
    N1 C7 . 1.382(3) ?
    N1 H1N . 0.837(19) ?
    C1 C6 . 1.381(4) ?
    C1 C2 . 1.387(4) ?
    C2 C3 . 1.379(4) ?
    C2 H2 . 0.9300 ?
    C3 C4 . 1.367(4) ?
    C3 H3 . 0.9300 ?
    C4 C5 . 1.380(5) ?
    C5 C6 . 1.371(5) ?
    C5 H5 . 0.9300 ?
    C6 H6 . 0.9300 ?
    C7 C8 . 1.503(3) ?
    C8 C8 5_565 1.506(5) ?
    C8 H81 . 0.9700 ?
    C8 H82 . 0.9700 ?
    O4 H41 . 0.8663 ?
    O4 H42 . 0.8435 ?
loop_
    _geom_angle_atom_site_label_1
    _geom_angle_atom_site_label_2
    _geom_angle_atom_site_label_3
    _geom_angle_site_symmetry_1
    _geom_angle_site_symmetry_3
    _geom_angle
    _geom_angle_publ_flag
    O2 S1 O1 . . 119.62(13) ?
    O2 S1 N1 . . 108.89(12) ?
    O1 S1 N1 . . 104.31(12) ?
    O2 S1 C1 . . 108.73(12) ?
    O1 S1 C1 . . 108.76(13) ?
    N1 S1 C1 . . 105.65(12) ?
    C7 N1 S1 . . 125.20(18) ?
    C7 N1 H1N . . 119(2) ?
    S1 N1 H1N . . 114(2) ?
    C6 C1 C2 . . 120.6(3) ?
    C6 C1 S1 . . 119.6(2) ?
    C2 C1 S1 . . 119.8(2) ?
    C3 C2 C1 . . 119.5(3) ?
    C3 C2 H2 . . 120.2 ?
    C1 C2 H2 . . 120.2 ?
    C4 C3 C2 . . 119.3(3) ?
    C4 C3 H3 . . 120.4 ?
    C2 C3 H3 . . 120.4 ?
    C3 C4 C5 . . 121.6(3) ?
    C3 C4 Cl1 . . 118.5(3) ?
    C5 C4 Cl1 . . 119.9(2) ?
    C6 C5 C4 . . 119.4(3) ?
    C6 C5 H5 . . 120.3 ?
    C4 C5 H5 . . 120.3 ?
    C5 C6 C1 . . 119.7(3) ?
    C5 C6 H6 . . 120.2 ?
    C1 C6 H6 . . 120.2 ?
    O3 C7 N1 . . 122.2(2) ?
    O3 C7 C8 . . 124.3(2) ?
    N1 C7 C8 . . 113.5(2) ?
    C7 C8 C8 . 5_565 113.0(3) ?
    C7 C8 H81 . . 109.0 ?
    C8 C8 H81 5_565 . 109.0 ?
    C7 C8 H82 . . 109.0 ?
    C8 C8 H82 5_565 . 109.0 ?
    H81 C8 H82 . . 107.8 ?
    H41 O4 H42 . . 87.6 ?
loop_
    _geom_torsion_atom_site_label_1
    _geom_torsion_atom_site_label_2
    _geom_torsion_atom_site_label_3
    _geom_torsion_atom_site_label_4
    _geom_torsion_site_symmetry_1
    _geom_torsion_site_symmetry_2
    _geom_torsion_site_symmetry_3
    _geom_torsion_site_symmetry_4
    _geom_torsion
    _geom_torsion_publ_flag
    O2 S1 N1 C7 . . . . 46.9(3) ?
    O1 S1 N1 C7 . . . . 175.7(2) ?
    C1 S1 N1 C7 . . . . -69.7(2) ?
    O2 S1 C1 C6 . . . . 155.6(2) ?
    O1 S1 C1 C6 . . . . 23.9(3) ?
    N1 S1 C1 C6 . . . . -87.6(3) ?
    O2 S1 C1 C2 . . . . -25.8(3) ?
    O1 S1 C1 C2 . . . . -157.6(2) ?
    N1 S1 C1 C2 . . . . 90.9(2) ?
    C6 C1 C2 C3 . . . . 1.1(5) ?
    S1 C1 C2 C3 . . . . -177.4(2) ?
    C1 C2 C3 C4 . . . . -0.5(5) ?
    C2 C3 C4 C5 . . . . -0.3(5) ?
    C2 C3 C4 Cl1 . . . . 178.8(3) ?
    C3 C4 C5 C6 . . . . 0.5(6) ?
    Cl1 C4 C5 C6 . . . . -178.6(3) ?
    C4 C5 C6 C1 . . . . 0.2(6) ?
    C2 C1 C6 C5 . . . . -1.0(5) ?
    S1 C1 C6 C5 . . . . 177.5(3) ?
    S1 N1 C7 O3 . . . . -3.5(4) ?
    S1 N1 C7 C8 . . . . 178.49(19) ?
    O3 C7 C8 C8 . . . 5_565 9.9(4) ?
    N1 C7 C8 C8 . . . 5_565 -172.1(3) ?
loop_
    _geom_hbond_atom_site_label_D
    _geom_hbond_atom_site_label_H
    _geom_hbond_atom_site_label_A
    _geom_hbond_site_symmetry_A
    _geom_hbond_distance_DH
    _geom_hbond_distance_HA
    _geom_hbond_distance_DA
    _geom_hbond_angle_DHA
    N1 H1N O4 6_565 0.837(19) 1.898(19) 2.735(3) 178(3)
    O4 H41 O3 . 0.87 2.27 3.137(4) 177.3
    O4 H42 O2 1_565 0.84 2.23 2.941(3) 142.4
    O4 H42 O3 1_565 0.84 2.58 3.262(4) 139.3
_iucr_refine_instructions_details
;
TITL PSS3 C2/C
CELL  0.71073 33.34900  4.97370 13.17100 90.00000 90.66000 90.00000
ZERR 4  0.00200  0.00040  0.00100  0.00000  0.00700  0.00000
LATT 7
SYMM -X, Y, -Z+ 0.50000
SFAC C H CL N O S
UNIT 64 72 8 8 32 8
PLAN 30
FMAP 2
SHEL 34 0.8
SIZE 0.48 0.40 0.12
L.S. 8
MPLA 6 C1 C2 C3 C4 C5 C6
MPLA 5 S1 N1 C7 O3 C8
ISOR 0.005 O4
BOND $H
HTAB N1 O4_$2
HTAB O4 O3
HTAB O4 O2_$3
HTAB O4 O3_$3
HTAB
EQIV $2 X, -Y+1, Z-1/2
EQIV $3 X, Y+1, Z
CONF
ACTA
DFIX 0.86 0.02 N1 H1N
FVAR  2.86425
WGHT  0.05160   3.96440
CL1   3 0.232168 0.660667 0.165294  11.000000 0.073110 0.086130 =
        0.113990 0.018540 -0.025310 -0.038230
S1    6 0.104844 -0.080757 -0.041024  11.000000 0.043240 0.038410 =
        0.037840 -0.002850 0.002790 0.007930
O1    5 0.118568 -0.162578 -0.138392  11.000000 0.067660 0.064470 =
        0.045010 -0.012980 0.007030 0.018760
O2    5 0.092060 -0.278740 0.029813  11.000000 0.053970 0.036360 =
        0.055660 0.003050 -0.000810 -0.000470
O3    5 0.046027 0.189432 0.095422  11.000000 0.051380 0.054640 =
        0.036420 0.003740 0.005740 0.009320
N1    4 0.067232 0.123463 -0.066265  11.000000 0.042800 0.044450 =
        0.032040 -0.001280 -0.000920 0.009130
H1N   2 0.062451 0.161107 -0.128973  11.000000 -1.200000
C1    1 0.141900 0.119754 0.017088  11.000000 0.034150 0.039730 =
        0.042770 0.006460 0.004080 0.005570
C2    1 0.142806 0.147382 0.121984  11.000000 0.041950 0.059800 =
        0.042040 0.007450 0.004030 -0.010200
AFIX 43
H2    2 0.124560 0.054326 0.161664  11.000000 -1.200000
AFIX 0
C3    1 0.170833 0.313109 0.166822  11.000000 0.050740 0.067050 =
        0.049550 0.004390 -0.002510 -0.011090
AFIX 43
H3    2 0.171605 0.334073 0.236982  11.000000 -1.200000
AFIX 0
C4    1 0.197594 0.446974 0.107167  11.000000 0.041260 0.055070 =
        0.073400 0.014950 -0.009080 -0.008200
C5    1 0.197346 0.417905 0.003000  11.000000 0.056070 0.081070 =
        0.072490 0.024930 0.009970 -0.020860
AFIX 43
H5    2 0.215947 0.509020 -0.036257  11.000000 -1.200000
AFIX 0
C6    1 0.169352 0.253073 -0.042063  11.000000 0.056120 0.072810 =
        0.046860 0.014070 0.010460 -0.007370
AFIX 43
H6    2 0.168898 0.231379 -0.112199  11.000000 -1.200000
AFIX 0
C7    1 0.042709 0.239295 0.005470  11.000000 0.033020 0.035030 =
        0.039090 -0.003990 0.001040 -0.002120
C8    1 0.011387 0.422786 -0.039620  11.000000 0.034800 0.043300 =
        0.042040 -0.003380 -0.002810 0.001950
AFIX 23
H81   2 -0.007398 0.316719 -0.079634  11.000000 -1.200000
H82   2 0.024255 0.549108 -0.084926  11.000000 -1.200000
AFIX 0
O4    5 0.064293 0.674634 0.239746  11.000000 0.165720 0.132520 =
        0.052910 -0.021520 0.019790 -0.060100
AFIX 3
H41   2 0.0598  0.5385  0.2002  11.000000 -1.200000
H42   2 0.069575 0.764462 0.187255  11.000000 -1.200000
HKLF 4
REM  PSS3 C2/C
REM R1  0.0450 FOR  1906 FO > 4SIG(FO) AND 0.0541 FOR ALL 2233 DATA
REM    143 PARAMETERS REFINED USING      9 RESTRAINTS
REM HIGHEST DIFFERENCE PEAK 0.470, DEEPEST HOLE -0.407, 1-SIGMA LEVEL 0.065
;
data_global
_journal_date_recd_electronic     2012-05-24
_journal_date_accepted     2012-05-30
_journal_name_full     'Acta Crystallographica, Section E'
_journal_year     2012
_journal_volume     68
_journal_issue      7
_journal_page_first     o2063
_journal_page_last     o2063
_journal_paper_category     QO
_journal_paper_doi     10.1107/S1600536812024725
_journal_coeditor_code     BT5934
_publ_contact_author_name     'Prof. B. Thimme Gowda'
_publ_contact_author_address
;
  Department of Chemistry
  Mangalore University
  Mangalagangotri 574 199
  Mangalore, India
;
_publ_contact_author_email     gowdabt@yahoo.com
_publ_contact_author_fax     '91 824 2287367'
_publ_contact_author_phone     '91 824 2287262'
_publ_section_title
;
<i>N</i>,<i>N</i>-Bis(4-chlorophenylsulfonyl)succinamide dihydrate
;
loop_
    _publ_author_name
    _publ_author_address
    'H. Purandara'
; Department of Chemistry
  Mangalore University
  Mangalagangotri 574 199
  Mangalore, India
;
    'Sabine Foro'
; Institute of Materials Science
  Darmstadt University of Technology
  Petersenstrasse 23
  D-64287 Darmstadt, Germany
;
    'B. Thimme Gowda'
; Department of Chemistry
  Mangalore University
  Mangalagangotri 574 199
  Mangalore, India
;
