# Supplementary material for: N,N-Bis(4-chloro­phenyl­sulfon­yl)succinamide dihydrate
Source: Acta Crystallogr Sect E Struct Rep Online. 2012 Jun 13;68(Pt 7):o2063. doi: 10.1107/S1600536812024725 (PMC3393327; doi:10.1107/S1600536812024725)
Supplement: Supplementary file 2 [file e-68-o2063-Isup2.hkl]

# 
# h,k,l, Fc-squared, Fo-squared, sigma(Fo-squared) and status flag 
# 
data_I
_shelx_title ' PSS3 C2/C' 
_shelx_refln_list_code          4 
_shelx_F_calc_maximum      386.56 
_exptl_crystal_F_000      1032.00 
_reflns_d_resolution_high  0.8004 
 
loop_ 
 _symmetry_equiv_pos_as_xyz 
 'x, y, z' 
 '-x, y, -z+1/2' 
 'x+1/2, y+1/2, z' 
 '-x+1/2, y+1/2, -z+1/2' 
 '-x, -y, -z' 
 'x, -y, z-1/2' 
 '-x+1/2, -y+1/2, -z' 
 'x+1/2, -y+1/2, z-1/2' 
 
_cell_length_a    33.3490 
_cell_length_b     4.9737 
_cell_length_c    13.1710 
_cell_angle_alpha  90.000 
_cell_angle_beta   90.660 
_cell_angle_gamma  90.000 
 
_shelx_F_squared_multiplier     1.000 
 
loop_ 
 _refln_index_h 
 _refln_index_k 
 _refln_index_l 
 _refln_F_squared_calc 
 _refln_F_squared_meas 
 _refln_F_squared_sigma 
 _refln_observed_status 
   6   0   0    15512.34    15689.83     97.09 o 
   8   0   0      386.44      210.18      3.58 o 
  10   0   0        0.42        5.16      2.35 o 
  12   0   0      177.13      146.47      4.45 o 
  14   0   0     3306.72     3689.21     17.89 o 
  16   0   0        0.33        8.29      3.48 o 
  18   0   0     5580.04     5370.62     24.62 o 
  20   0   0     2160.74     2561.86     18.56 o 
  22   0   0      891.03     1009.87     12.76 o 
  24   0   0     3133.23     2978.03     21.71 o 
  26   0   0      326.04      291.47      8.74 o 
  28   0   0       12.32       24.12      6.68 o 
  30   0   0     2372.76     2465.54     23.12 o 
  32   0   0     3858.32     3894.01     30.27 o 
  34   0   0      215.24      243.62     11.12 o 
  36   0   0       24.67       33.35      8.14 o 
  38   0   0      429.83      416.62     12.82 o 
  40   0   0        0.65       -0.15      8.74 o 
   1   1   0     5253.76     5527.39     12.85 o 
   3   1   0      930.18      834.91      4.29 o 
   5   1   0    65651.55    59605.27    196.50 o 
   7   1   0     7380.98     8060.84     13.94 o 
   9   1   0        4.41       13.21      1.95 o 
  11   1   0     1296.38     1838.70     10.11 o 
  13   1   0     4638.34     4816.82     33.48 o 
  15   1   0      384.11      316.76      4.57 o 
  17   1   0        7.43        2.72      2.71 o 
  19   1   0     4267.91     4330.73     51.71 o 
  21   1   0       85.98       91.11      5.80 o 
  23   1   0       50.04       74.83      4.32 o 
  25   1   0     2606.38     2689.32     25.01 o 
  27   1   0     2103.38     2095.65     14.37 o 
  29   1   0     1144.37     1179.20     11.52 o 
  31   1   0      131.42      123.80      5.66 o 
  33   1   0       53.98       50.05      6.71 o 
  35   1   0      115.57      129.61      9.05 o 
  37   1   0      216.86      201.48      9.01 o 
  39   1   0       54.25       58.58      6.42 o 
  41   1   0        1.42       16.44      5.79 o 
   0   2   0    12794.36    12081.92     19.43 o 
   2   2   0      479.78      581.12      3.21 o 
   4   2   0       18.50        3.74      1.54 o 
   6   2   0      761.13      723.90      5.80 o 
   8   2   0     2672.64     2872.44     11.41 o 
  10   2   0     8785.37     8556.02     26.21 o 
  12   2   0      163.25      130.02      5.38 o 
  14   2   0       95.12      128.56      5.34 o 
  16   2   0     1232.86     1363.88     13.09 o 
  18   2   0     1187.86     1334.66     18.24 o 
  20   2   0     1177.67     1138.21      9.63 o 
  22   2   0     3469.13     3601.96     26.20 o 
  24   2   0     1217.74     1055.08     10.21 o 
  26   2   0        0.12       -0.43      3.73 o 
  28   2   0      283.83      323.85      6.89 o 
  30   2   0       28.69       22.97      4.26 o 
  32   2   0        3.09        7.51      4.82 o 
  34   2   0      146.83      171.43     22.63 o 
  36   2   0       57.01       54.29      6.47 o 
  38   2   0      258.51      212.81      7.96 o 
   1   3   0     1049.72     1015.93     13.31 o 
   3   3   0       80.17       81.32      3.08 o 
   5   3   0      634.13      620.29      6.85 o 
   7   3   0     1579.79     1581.44     13.61 o 
   9   3   0     1249.41     1318.77      8.25 o 
  11   3   0      306.31      281.36     11.08 o 
  13   3   0     2976.59     2936.25     32.10 o 
  15   3   0     3225.39     3225.79     22.00 o 
  17   3   0      882.57      774.70      9.10 o 
  19   3   0      286.46      289.65      8.40 o 
  21   3   0        5.16       11.21      5.13 o 
  23   3   0       10.05        7.10      5.49 o 
  25   3   0        5.32       18.59      5.69 o 
  27   3   0      219.36      191.51      8.47 o 
  29   3   0        0.04       -1.11      5.94 o 
  31   3   0      118.19      137.98      8.35 o 
  33   3   0        0.54        5.42      6.71 o 
  35   3   0       91.49      150.90      9.66 o 
   0   4   0     1634.94     1491.19     19.21 o 
   2   4   0      131.58      135.73      6.83 o 
   4   4   0      200.94      199.00      7.92 o 
   6   4   0      374.03      328.65     12.16 o 
   8   4   0     1260.48     1153.32     17.87 o 
  10   4   0       28.61       14.55      8.19 o 
  12   4   0       31.48       22.00      8.42 o 
  14   4   0      253.37      244.83     10.67 o 
  16   4   0      216.61      134.39      9.48 o 
  18   4   0       15.38       18.31      7.50 o 
  20   4   0       33.43       34.91      8.24 o 
  22   4   0      177.01      166.54     11.33 o 
  24   4   0      918.10      880.08     13.33 o 
  26   4   0        2.51       -2.08     10.47 o 
  28   4   0      114.58      139.60     12.37 o 
  30   4   0      268.44      312.04     15.74 o 
   1   5   0      406.96      397.06      9.74 o 
   3   5   0      583.23      595.44     23.00 o 
   5   5   0      945.83      858.87     17.94 o 
   7   5   0       73.03       94.48      9.93 o 
   9   5   0      318.51      317.40     13.10 o 
  11   5   0      181.13      121.37     11.67 o 
  13   5   0       52.62       44.52      9.89 o 
  15   5   0      363.98      420.17     15.30 o 
  17   5   0        2.10        9.19     10.14 o 
  19   5   0       85.12       89.36     11.86 o 
  21   5   0        7.78       -7.27     11.44 o 
  23   5   0       61.88       75.06     10.93 o 
   0   6   0      375.39      370.91     14.95 o 
   2   6   0      161.25      187.49     11.68 o 
   4   6   0      141.95      172.67     12.12 o 
   6   6   0       37.75       30.56     11.57 o 
   8   6   0        8.96        5.27      8.74 o 
  10   6   0      417.16      435.26     17.03 o 
 -41   1   1      533.99      562.62     16.23 o 
 -39   1   1      120.94      117.34      7.22 o 
 -37   1   1       45.07       45.93      8.17 o 
 -35   1   1        6.32        2.97      5.27 o 
 -33   1   1        1.04        1.66      5.34 o 
 -31   1   1     1559.77     1572.32     13.78 o 
 -29   1   1      433.20      401.97     20.09 o 
 -27   1   1        0.69        6.06      4.30 o 
 -25   1   1      658.19      651.55      8.37 o 
 -23   1   1     1653.03     1647.44     32.64 o 
 -21   1   1        9.33       20.24      3.28 o 
 -19   1   1     2597.98     2542.69     33.45 o 
 -17   1   1     3569.90     3580.64     44.31 o 
 -15   1   1      830.67      830.92      9.32 o 
 -13   1   1      606.58      585.07      5.47 o 
 -11   1   1    10884.67    11159.55     42.11 o 
  -9   1   1     7110.19     7584.81     21.32 o 
  -7   1   1    17943.82    18806.92    117.40 o 
  -5   1   1      287.53      250.00      3.35 o 
  -3   1   1     4514.39     4540.33     46.16 o 
  -1   1   1      287.19      249.89      4.41 o 
   1   1   1      822.83     1072.08      6.28 o 
   3   1   1     1743.38     1840.64      7.57 o 
   5   1   1     2468.37     2403.77     50.76 o 
   7   1   1   149428.50   118960.48   2578.49 o 
   9   1   1     1133.47     1285.84     48.01 o 
  11   1   1     2383.62     2595.81     18.71 o 
  13   1   1    38599.65    37458.12    373.13 o 
  15   1   1       36.49       27.07      3.17 o 
  17   1   1        3.26        1.40      1.00 o 
  19   1   1      483.38      431.56      5.99 o 
  21   1   1      122.28      168.79      4.69 o 
  23   1   1        2.68        6.00      3.91 o 
  25   1   1     1027.13     1192.17    132.25 o 
  27   1   1       29.27       55.11      8.41 o 
  29   1   1     1062.96     1161.54     34.10 o 
  31   1   1        0.23        9.38      4.64 o 
  33   1   1       12.10       20.01      5.21 o 
  35   1   1       25.22       38.57      5.76 o 
  37   1   1      369.63      365.03     12.73 o 
  39   1   1      459.74      441.33      9.52 o 
  41   1   1       13.51        1.22      5.72 o 
 -38   2   1       50.80       37.83      9.42 o 
 -36   2   1      520.93      459.17     13.02 o 
 -34   2   1        1.80       -2.86      5.12 o 
 -32   2   1       19.57       15.78      9.11 o 
 -30   2   1       44.03       39.12      7.19 o 
 -28   2   1       95.25      107.01      5.33 o 
 -26   2   1      472.54      424.93     10.12 o 
 -24   2   1     1091.43     1116.70     14.49 o 
 -22   2   1     1335.12     1484.42     16.01 o 
 -20   2   1     3928.16     3947.83     24.04 o 
 -18   2   1       74.59       54.59      5.29 o 
 -16   2   1      526.18      629.35      9.20 o 
 -14   2   1      452.64      455.65      7.49 o 
 -12   2   1    17565.88    18308.19     39.19 o 
 -10   2   1      183.77      102.86      3.22 o 
  -8   2   1      346.65      411.61      6.79 o 
  -6   2   1    15452.65    14989.97     31.80 o 
  -4   2   1      551.22      665.89      3.99 o 
  -2   2   1        6.57        1.04      1.16 o 
   0   2   1    15030.18    15103.90     54.33 o 
   2   2   1      592.27      461.09      3.87 o 
   4   2   1     1250.01     1276.30     30.04 o 
   6   2   1      393.64      488.18      8.95 o 
   8   2   1    17771.34    18186.47     53.04 o 
  10   2   1     1282.58     1214.11     11.42 o 
  12   2   1    27278.05    27521.30     52.62 o 
  14   2   1       75.56      194.41    104.28 o 
  16   2   1      496.57      391.90      5.44 o 
  18   2   1     1442.21     1398.90     11.20 o 
  20   2   1     3701.51     3629.42     38.31 o 
  22   2   1       59.38       62.08      6.34 o 
  24   2   1      257.55      213.61      5.62 o 
  26   2   1      447.47      438.38     10.03 o 
  28   2   1       31.12       22.29      4.17 o 
  30   2   1        0.45        7.80      4.49 o 
  32   2   1     1237.70     1189.83     23.61 o 
  34   2   1      111.87      102.05      6.46 o 
  36   2   1       57.66       97.02      7.64 o 
  38   2   1       27.16       30.76      5.55 o 
 -35   3   1      130.86      167.88     10.06 o 
 -33   3   1       51.21       42.30      6.98 o 
 -31   3   1      878.70      935.34     15.56 o 
 -29   3   1       86.58      120.09      8.17 o 
 -27   3   1      122.14      163.34      8.36 o 
 -25   3   1      435.76      397.79      9.89 o 
 -23   3   1       23.13       44.29      5.52 o 
 -21   3   1       58.12      106.21      6.61 o 
 -19   3   1      489.15      455.02      9.78 o 
 -17   3   1     7525.45     7290.52    106.18 o 
 -15   3   1     4181.01     4131.51     33.05 o 
 -13   3   1      695.46      680.57     14.14 o 
 -11   3   1      458.63      401.13      5.15 o 
  -9   3   1     1339.52     1277.88      9.13 o 
  -7   3   1      725.85      669.42      5.21 o 
  -5   3   1       65.26       65.49      3.25 o 
  -3   3   1       17.15       11.23      2.43 o 
  -1   3   1      359.94      297.18      9.60 o 
   1   3   1       11.90       14.17      2.53 o 
   3   3   1     2929.64     2852.99     39.15 o 
   5   3   1      120.77      142.06      3.14 o 
   7   3   1      812.47      831.27     10.36 o 
   9   3   1        1.12        0.13      2.94 o 
  11   3   1      132.91      137.63      4.60 o 
  13   3   1     2928.45     2797.27     21.69 o 
  15   3   1     3368.00     3371.42     16.61 o 
  17   3   1     3567.14     3629.03     23.15 o 
  19   3   1       97.11      122.65      6.58 o 
  21   3   1       86.84       79.64      6.36 o 
  23   3   1       36.23       15.02      5.66 o 
  25   3   1        4.67        2.51      5.33 o 
  27   3   1      676.23      702.66     14.04 o 
  29   3   1      265.00      263.29      9.97 o 
  31   3   1      106.54       90.04      8.23 o 
  33   3   1       79.00       90.06      9.45 o 
  35   3   1      492.49      590.42     15.45 o 
 -30   4   1       97.45       82.35      9.56 o 
 -28   4   1      324.40      331.80     10.15 o 
 -26   4   1      410.78      439.26     30.63 o 
 -24   4   1      103.32      144.02     17.32 o 
 -22   4   1      505.00      426.54     12.97 o 
 -20   4   1       35.88       49.63      5.86 o 
 -18   4   1      530.88      554.49     14.10 o 
 -16   4   1      331.15      309.95     12.27 o 
 -14   4   1        9.74        7.41      7.37 o 
 -12   4   1     2442.79     2502.33     25.50 o 
 -10   4   1      905.29      934.06     16.67 o 
  -8   4   1     1134.96     1173.79     18.57 o 
  -6   4   1      446.18      435.79     12.69 o 
  -4   4   1       36.93       36.45      5.98 o 
  -2   4   1     3532.61     3626.16     26.41 o 
   0   4   1      567.09      549.07      9.47 o 
   2   4   1     1719.07     1654.21     26.23 o 
   4   4   1     1559.28     1472.88     13.83 o 
   6   4   1       66.85       39.72      8.75 o 
   8   4   1     1222.57     1225.12     18.60 o 
  10   4   1       36.95       41.09      7.91 o 
  12   4   1      154.26      105.50      8.99 o 
  14   4   1      502.67      488.84     13.10 o 
  16   4   1      304.81      340.35     12.09 o 
  18   4   1      404.74      315.96     11.46 o 
  20   4   1       18.43       43.83      8.61 o 
  22   4   1     2196.08     2283.78     27.60 o 
  24   4   1        8.09        8.67      9.44 o 
  26   4   1       66.65       66.14     11.36 o 
  28   4   1       70.93      125.54     13.12 o 
  30   4   1      168.39      190.23     15.05 o 
 -23   5   1       53.08       43.82     10.58 o 
 -21   5   1      232.65      220.28     14.17 o 
 -19   5   1       77.25       73.61     11.24 o 
 -17   5   1        0.76       12.94     10.22 o 
 -15   5   1        0.25      -10.54     10.54 o 
 -13   5   1       68.69       68.82     11.08 o 
 -11   5   1        0.66      -10.59     10.59 o 
  -9   5   1        0.01        0.53      8.81 o 
  -7   5   1     1451.76     1566.68     23.24 o 
  -5   5   1       45.96       47.34     10.05 o 
  -3   5   1      695.65      656.81     18.92 o 
  -1   5   1        5.25       11.32     10.23 o 
   1   5   1       15.72       11.69      6.47 o 
   3   5   1      663.54      707.70     17.19 o 
   5   5   1      191.98      187.92     12.33 o 
   7   5   1       40.59       37.88     10.33 o 
   9   5   1      272.95      260.16     13.15 o 
  11   5   1        6.70      -10.30     10.30 o 
  13   5   1        2.00       -6.19      8.20 o 
  15   5   1      120.16      113.31     11.62 o 
  17   5   1      253.08      235.82     13.64 o 
  19   5   1        1.10      -10.62     10.62 o 
  21   5   1       17.00        2.93      9.56 o 
  23   5   1      264.70      212.28     13.98 o 
 -10   6   1        5.28        1.38     12.57 o 
  -8   6   1        3.21      -10.96     10.96 o 
  -6   6   1       55.65       64.24     11.45 o 
  -4   6   1       55.41       45.68      9.91 o 
  -2   6   1      103.99      112.90     12.57 o 
   0   6   1        0.12       23.21      7.64 o 
   2   6   1        3.46       41.04     11.51 o 
   4   6   1       58.50       69.77     11.64 o 
   6   6   1        0.00       -8.23      8.23 o 
   8   6   1       45.08       46.62     12.02 o 
  10   6   1        0.04        6.92      9.89 o 
 -40   0   2      109.93       88.36      9.38 o 
 -38   0   2      239.82      234.91     11.27 o 
 -36   0   2      226.02      224.17     10.47 o 
 -34   0   2     2857.97     2896.36     27.23 o 
 -32   0   2      713.85      702.51     14.44 o 
 -30   0   2      112.42      125.49      8.88 o 
 -28   0   2     1365.77     1474.10     17.81 o 
 -26   0   2      273.72      292.91      8.78 o 
 -24   0   2        0.19       -2.61      5.16 o 
 -22   0   2      719.48      652.94     10.62 o 
 -20   0   2       94.81      140.14      5.74 o 
 -18   0   2      898.31     1061.55     11.79 o 
 -16   0   2     4131.58     4021.33     20.70 o 
 -14   0   2      676.91      536.92      7.76 o 
 -12   0   2    20950.66    21043.49    163.32 o 
 -10   0   2    24418.62    22391.39    153.92 o 
  -8   0   2     1091.86      932.72      7.60 o 
  -6   0   2    35587.32    34971.81    177.23 o 
  -4   0   2    53208.04    51427.16    197.71 o 
  -2   0   2    19585.73    17157.41     78.59 o 
   0   0   2    73380.34    61747.59    193.44 o 
   2   0   2     9164.85     9051.74     19.23 o 
   4   0   2        2.24       19.17      2.07 o 
   6   0   2    17355.33    16898.47    112.58 o 
   8   0   2      308.77      486.13      5.76 o 
  10   0   2     6672.57     6102.91     20.31 o 
  12   0   2    10643.79    10052.92     28.23 o 
  14   0   2     9628.18     8831.23     28.48 o 
  16   0   2      862.10      830.85     10.13 o 
  18   0   2       28.28       42.49      5.32 o 
  20   0   2    44440.77    45398.69    305.93 o 
  22   0   2      406.40      543.35     10.77 o 
  24   0   2      810.79      838.47     12.90 o 
  26   0   2     3146.22     2934.00     23.10 o 
  28   0   2      841.54      852.11     13.96 o 
  30   0   2      282.97      316.11     10.05 o 
  32   0   2      312.33      308.30     10.61 o 
  34   0   2       87.21       76.45      8.70 o 
  36   0   2      344.59      386.34     12.16 o 
  38   0   2        0.65       -1.18      6.58 o 
  40   0   2       33.16       39.60      9.24 o 
 -39   1   2       77.89       89.38      6.28 o 
 -37   1   2      271.44      265.09     17.00 o 
 -35   1   2        5.40        3.44      5.61 o 
 -33   1   2      204.66      221.00      7.23 o 
 -31   1   2      523.51      493.85      9.22 o 
 -29   1   2     4061.23     3922.18     26.05 o 
 -27   1   2      594.23      636.86      9.74 o 
 -25   1   2        0.48        2.00      3.81 o 
 -23   1   2      538.37      426.56     16.09 o 
 -21   1   2      102.27      108.15      4.17 o 
 -19   1   2        1.25        7.95      3.13 o 
 -17   1   2     1743.06     1524.37      9.65 o 
 -15   1   2      125.46       92.71      1.86 o 
 -13   1   2      169.55      128.08      2.27 o 
 -11   1   2     2268.56     2345.61     20.80 o 
  -9   1   2     3471.89     3189.89     55.75 o 
  -7   1   2     2208.88     2519.67     19.63 o 
  -5   1   2    28085.57    29153.39    172.75 o 
  -3   1   2     1250.18     1106.03      7.56 o 
  -1   1   2     1372.99     1587.92     21.55 o 
   1   1   2    38759.81    37849.54    149.42 o 
   3   1   2     2149.42     2758.08     51.77 o 
   5   1   2     9821.46    10516.96     80.43 o 
   7   1   2    12532.33    13041.10     99.99 o 
   9   1   2     3484.69     3805.38     43.49 o 
  11   1   2      246.28      283.18      3.30 o 
  13   1   2     1593.64     1799.04      5.50 o 
  15   1   2     9659.34    10171.33     31.66 o 
  17   1   2      477.75      443.38      3.03 o 
  19   1   2     2177.94     2151.61     16.22 o 
  21   1   2      998.19     1005.88      8.91 o 
  23   1   2     1233.37     1205.11     26.13 o 
  25   1   2     3935.10     3851.04     25.44 o 
  27   1   2      555.73      491.50      8.00 o 
  29   1   2      170.54      149.62      5.91 o 
  31   1   2      242.81      228.78     23.59 o 
  33   1   2      276.72      246.61      7.09 o 
  35   1   2       11.39       21.72      5.48 o 
  37   1   2       21.89       31.94      6.10 o 
  39   1   2      163.94      135.55      6.82 o 
 -38   2   2      208.64      223.69     11.36 o 
 -36   2   2      138.43      116.40      8.53 o 
 -34   2   2        0.09        3.02      7.57 o 
 -32   2   2      274.68      281.70     10.31 o 
 -30   2   2        5.15        8.71      5.48 o 
 -28   2   2        8.26        4.39      5.86 o 
 -26   2   2      279.38      252.95      8.25 o 
 -24   2   2     5467.32     5555.86     29.55 o 
 -22   2   2     1560.66     1494.41     15.62 o 
 -20   2   2       36.74       41.66      5.47 o 
 -18   2   2     1445.12     1415.11     13.37 o 
 -16   2   2     3259.02     3550.16     19.71 o 
 -14   2   2      465.73      477.01      7.40 o 
 -12   2   2       26.71       13.00      2.92 o 
 -10   2   2      144.98      124.85      2.84 o 
  -8   2   2     1653.67     1529.27      6.94 o 
  -6   2   2      965.34      871.74      5.99 o 
  -4   2   2     1165.56     1325.66      7.38 o 
  -2   2   2     4277.35     4378.49     23.04 o 
   0   2   2      509.86      362.61      9.46 o 
   2   2   2        1.05        1.31      1.93 o 
   4   2   2     2765.56     2883.17     11.37 o 
   6   2   2      570.61      728.41      7.91 o 
   8   2   2      462.88      500.57     13.07 o 
  10   2   2     3940.70     3978.57     45.04 o 
  12   2   2     1101.99     1194.62     14.46 o 
  14   2   2     2237.97     2120.89     38.16 o 
  16   2   2      104.64       76.50      2.81 o 
  18   2   2      232.67      302.47      9.57 o 
  20   2   2      124.92      130.31      4.28 o 
  22   2   2      218.47      185.82      5.07 o 
  24   2   2      320.04      290.10     10.97 o 
  26   2   2       16.31       14.72      5.98 o 
  28   2   2      237.28      200.64      5.95 o 
  30   2   2      206.76      181.23      9.75 o 
  32   2   2        0.07        7.52      5.75 o 
  34   2   2      154.33      136.65      6.69 o 
  36   2   2       87.27       91.47      6.45 o 
  38   2   2        4.06        4.87      5.67 o 
 -35   3   2      166.87      178.77     10.54 o 
 -33   3   2       39.45       29.26      6.34 o 
 -31   3   2        1.49        1.34      6.84 o 
 -29   3   2      570.50      524.10     11.59 o 
 -27   3   2       16.46       13.37      6.15 o 
 -25   3   2       53.53       62.82      5.09 o 
 -23   3   2        5.36        8.72      4.13 o 
 -21   3   2      533.65      581.41      8.29 o 
 -19   3   2     3849.71     3794.21     46.94 o 
 -17   3   2      351.69      411.53      8.31 o 
 -15   3   2        0.72        9.56      4.98 o 
 -13   3   2        0.81        4.90      4.35 o 
 -11   3   2      585.39      586.14      9.02 o 
  -9   3   2      379.52      308.64     15.82 o 
  -7   3   2      705.42      647.73     15.94 o 
  -5   3   2       10.04        5.30      2.96 o 
  -3   3   2      192.94      182.64      7.57 o 
  -1   3   2      166.87      125.97      5.84 o 
   1   3   2     4388.10     4139.73     13.68 o 
   3   3   2      532.60      512.07      6.21 o 
   5   3   2     1589.03     1587.72     19.46 o 
   7   3   2     4526.73     4134.17     17.42 o 
   9   3   2      488.33      532.61     17.28 o 
  11   3   2     1899.73     1675.08     11.83 o 
  13   3   2     2090.54     1955.57     52.71 o 
  15   3   2        3.70      135.41     85.41 o 
  17   3   2      230.10      209.79      7.73 o 
  19   3   2     1324.30     1459.29     16.29 o 
  21   3   2       50.13       28.37      5.20 o 
  23   3   2       46.76       19.78      5.46 o 
  25   3   2      273.55      319.74      9.81 o 
  27   3   2      181.89      180.07      9.31 o 
  29   3   2      208.60      215.83     10.00 o 
  31   3   2       38.22       51.73      8.72 o 
  33   3   2      142.82      184.60     10.23 o 
  35   3   2      208.95      210.16     11.26 o 
 -30   4   2      192.58      221.34      9.99 o 
 -28   4   2      137.56      173.92      9.52 o 
 -26   4   2        4.81        3.30      7.07 o 
 -24   4   2      839.03      832.02     15.96 o 
 -22   4   2       37.67       75.37      6.94 o 
 -20   4   2       32.78       28.96      6.12 o 
 -18   4   2       35.40       50.05      6.10 o 
 -16   4   2        0.08       -2.98      8.04 o 
 -14   4   2     1023.97      963.54     17.49 o 
 -12   4   2      737.17      762.09     15.76 o 
 -10   4   2      538.03      503.74     14.08 o 
  -8   4   2      589.06      556.52     13.99 o 
  -6   4   2       36.35       31.65      9.36 o 
  -4   4   2     1639.43     1502.67     18.06 o 
  -2   4   2      101.52       99.90      5.96 o 
   0   4   2       10.92       -2.08      5.59 o 
   2   4   2      271.95      239.81     12.19 o 
   4   4   2       86.76       83.18      8.57 o 
   6   4   2        0.05       -7.78      7.78 o 
   8   4   2       22.88       29.41      8.21 o 
  10   4   2        3.29       -0.77      6.90 o 
  12   4   2      196.75      173.44      9.34 o 
  14   4   2        0.31        7.82      7.83 o 
  16   4   2       91.42       90.91      8.91 o 
  18   4   2       17.06       21.54      9.28 o 
  20   4   2      775.62      763.42     17.40 o 
  22   4   2      240.76      232.67     12.60 o 
  24   4   2      249.56      260.97     13.16 o 
  26   4   2      239.36      248.19     12.50 o 
  28   4   2      339.39      395.42     15.19 o 
  30   4   2       13.58       -6.63      9.28 o 
 -23   5   2      101.06       85.98     10.48 o 
 -21   5   2        8.95        3.16     11.16 o 
 -19   5   2      318.16      339.11     15.22 o 
 -17   5   2        4.93       11.68     10.65 o 
 -13   5   2        6.95       -4.01      8.85 o 
 -11   5   2      180.60      176.56     13.13 o 
  -9   5   2      244.13      222.60     13.08 o 
  -7   5   2       14.20       22.57      9.53 o 
  -5   5   2     2045.79     1990.17     25.44 o 
  -3   5   2      722.08      775.37     12.23 o 
  -1   5   2      230.95      288.04      8.83 o 
   1   5   2      277.27      224.77      9.54 o 
   3   5   2        0.09       -0.81      8.37 o 
   5   5   2      750.81      848.31     17.60 o 
   7   5   2       30.17       23.88      9.29 o 
   9   5   2      179.72      158.03     10.78 o 
  11   5   2      235.27      286.18     12.63 o 
  13   5   2        9.72        8.42     10.24 o 
  15   5   2      603.24      581.97     16.48 o 
  17   5   2      119.04      127.15     10.43 o 
  19   5   2        0.21       -8.16      9.18 o 
  21   5   2      369.04      405.65     16.26 o 
  23   5   2      160.97      197.37     13.60 o 
  -8   6   2       79.73       90.19     12.06 o 
  -6   6   2       66.29       65.94     11.59 o 
  -4   6   2      116.26      146.87     12.35 o 
  -2   6   2        9.65       45.96     12.07 o 
   0   6   2      910.35      909.39     19.12 o 
   2   6   2      234.81      252.61     13.29 o 
   4   6   2       53.34       69.33     11.77 o 
   6   6   2       74.14       57.72     11.44 o 
   8   6   2       18.66       13.42     10.14 o 
 -39   1   3      147.92      159.24     11.38 o 
 -37   1   3        9.45        5.83      6.36 o 
 -35   1   3      107.79      101.54      8.33 o 
 -33   1   3       60.75       53.58      5.90 o 
 -31   1   3      684.88      705.93     10.42 o 
 -29   1   3        0.81        2.10      4.99 o 
 -27   1   3      532.81      587.58      8.82 o 
 -25   1   3      450.28      458.85      7.48 o 
 -23   1   3       22.68       34.55      3.96 o 
 -21   1   3     2913.14     3084.52     21.04 o 
 -19   1   3      114.95       97.53      5.62 o 
 -17   1   3      244.58      309.20      6.91 o 
 -15   1   3      473.32      488.23      7.54 o 
 -13   1   3       45.22       76.54      7.96 o 
 -11   1   3     5999.80     6668.61     14.23 o 
  -9   1   3     6706.63     7471.04     11.04 o 
  -7   1   3      411.11      351.01      6.34 o 
  -5   1   3    14685.76    14121.59     16.59 o 
  -3   1   3     6904.67     7017.04     11.90 o 
  -1   1   3       61.15       53.84      2.26 o 
   1   1   3    19329.37    18746.23     53.04 o 
   3   1   3     6854.63     7031.66     15.43 o 
   5   1   3     1406.31     1201.70     10.87 o 
   7   1   3        3.58        4.41      1.14 o 
   9   1   3     8425.17     8756.18     11.87 o 
  11   1   3     7656.41     8040.55     21.15 o 
  13   1   3    16041.66    17422.14     66.29 o 
  15   1   3       89.16      102.07      3.81 o 
  17   1   3      205.73      171.47      2.94 o 
  19   1   3     5003.14     5080.72     44.61 o 
  21   1   3        5.92       40.62      9.82 o 
  23   1   3       42.25       45.07      4.56 o 
  25   1   3      823.65      909.57      9.72 o 
  27   1   3     3714.10     3556.24     18.52 o 
  29   1   3        5.46       20.43      5.28 o 
  31   1   3        1.31        0.47      4.45 o 
  33   1   3      490.56      494.15      8.87 o 
  35   1   3      121.04      119.14      8.95 o 
  37   1   3       56.08       77.37      9.49 o 
  39   1   3       17.20       35.35      7.99 o 
 -38   2   3        0.28       -5.76      6.96 o 
 -36   2   3       82.94       84.52      8.14 o 
 -34   2   3      254.75      312.75     11.10 o 
 -32   2   3        0.16        7.99      6.89 o 
 -30   2   3       24.97       33.75      6.76 o 
 -28   2   3       60.33       85.42      7.22 o 
 -26   2   3       88.37      118.23      7.27 o 
 -24   2   3      465.29      505.45     10.69 o 
 -22   2   3     6784.32     6401.98     30.79 o 
 -20   2   3     1027.66     1051.29     39.51 o 
 -18   2   3      488.69      510.62      7.06 o 
 -16   2   3     5532.94     5228.16     18.70 o 
 -14   2   3      110.80       87.90      7.87 o 
 -12   2   3      346.91      324.17      2.79 o 
 -10   2   3     5252.92     4698.61     14.91 o 
  -8   2   3      665.36      772.11      4.43 o 
  -6   2   3     3348.29     3923.27      9.62 o 
  -4   2   3     2683.00     2690.82      6.32 o 
  -2   2   3      504.66      401.67      8.26 o 
   0   2   3     3995.69     3813.15     29.81 o 
   2   2   3       20.44       45.89      2.34 o 
   4   2   3     1497.84     1426.39     28.30 o 
   6   2   3      628.16      669.35      6.47 o 
   8   2   3    22800.80    23733.11     77.05 o 
  10   2   3      943.75     1186.06     11.83 o 
  12   2   3      411.49      458.70      8.57 o 
  14   2   3    10639.05    10513.83     50.29 o 
  16   2   3       87.60      101.94      3.04 o 
  18   2   3      144.27      178.21      3.32 o 
  20   2   3     2351.74     2175.02     12.84 o 
  22   2   3     1024.41     1072.01      9.80 o 
  24   2   3       21.78       11.54      3.50 o 
  26   2   3        0.28        3.59      4.06 o 
  28   2   3      276.36      325.60      7.11 o 
  30   2   3      384.79      329.10      7.59 o 
  32   2   3     1342.45     1418.59     42.17 o 
  34   2   3       13.54       11.46      5.72 o 
  36   2   3       79.17       67.75      6.63 o 
  38   2   3      202.10      227.54     12.18 o 
 -35   3   3      165.84      162.82     14.07 o 
 -33   3   3       15.67       14.82     10.61 o 
 -31   3   3      246.87      248.34     14.26 o 
 -29   3   3      848.51      799.53     19.59 o 
 -27   3   3       97.19       65.63      9.71 o 
 -25   3   3      863.77      923.19     18.92 o 
 -23   3   3      185.38      131.53     10.62 o 
 -21   3   3      392.74      399.80      8.98 o 
 -19   3   3      625.43      585.55     22.27 o 
 -17   3   3     6040.62     6208.00     48.75 o 
 -15   3   3     3279.23     3238.26     18.45 o 
 -13   3   3      220.23      205.41      6.25 o 
 -11   3   3     4362.51     4276.00     22.99 o 
  -9   3   3      980.52     1025.14     24.28 o 
  -7   3   3       49.90       52.13      4.31 o 
  -5   3   3     1549.42     1508.29     14.53 o 
  -3   3   3      835.42      957.49      7.46 o 
  -1   3   3      461.98      400.67      5.34 o 
   1   3   3      330.76      403.25      8.30 o 
   3   3   3     6448.39     6742.49     48.48 o 
   5   3   3     1089.96     1081.54     27.45 o 
   7   3   3      205.86      171.24      3.95 o 
   9   3   3     1964.38     2035.52     28.04 o 
  11   3   3       72.26       96.02      4.54 o 
  13   3   3      712.89      694.00      8.99 o 
  15   3   3       66.63       65.94      4.40 o 
  17   3   3     1430.47     1297.00     16.82 o 
  19   3   3       99.71       85.89      4.22 o 
  21   3   3        4.21       -2.24      5.07 o 
  23   3   3      141.37      175.22      8.38 o 
  25   3   3      109.66      141.86      8.08 o 
  27   3   3      226.77      235.71     10.02 o 
  29   3   3       21.96       26.31      7.40 o 
  31   3   3       72.88       90.36      9.59 o 
  33   3   3      371.27      379.73     13.08 o 
  35   3   3      523.31      512.57     15.29 o 
 -30   4   3      327.88      357.72     14.20 o 
 -28   4   3      126.39      118.24     16.96 o 
 -26   4   3       38.58       49.67      6.82 o 
 -24   4   3      382.09      420.25     10.44 o 
 -22   4   3        1.35        5.33      8.76 o 
 -20   4   3      445.31      434.06      9.39 o 
 -18   4   3       15.22        0.04      5.54 o 
 -16   4   3      244.69      241.39      7.73 o 
 -14   4   3      119.46      139.99      6.61 o 
 -12   4   3     4556.66     4616.02     51.66 o 
 -10   4   3      180.14      151.55     10.21 o 
  -8   4   3       89.34       92.38      9.89 o 
  -6   4   3     1735.28     1797.34     21.60 o 
  -4   4   3       73.36       93.93     11.20 o 
  -2   4   3     1541.50     1490.84     13.44 o 
   0   4   3        5.56        4.32      5.53 o 
   2   4   3      802.55      744.81     10.15 o 
   4   4   3     1086.08     1047.20     16.89 o 
   6   4   3      313.76      330.74     11.27 o 
   8   4   3      925.73      897.53     22.30 o 
  10   4   3      834.62      843.17     14.68 o 
  12   4   3     1389.91     1407.26     13.19 o 
  14   4   3       65.79       67.19      5.09 o 
  16   4   3       48.37       41.48      4.87 o 
  18   4   3     1006.12     1043.81     16.61 o 
  20   4   3      379.14      330.23      7.95 o 
  22   4   3      419.07      431.27      8.84 o 
  24   4   3      340.65      340.18      8.23 o 
  26   4   3       11.30       26.31     10.03 o 
  28   4   3      328.27      369.52     18.16 o 
  30   4   3      100.70      118.21     12.49 o 
 -23   5   3       69.37       69.42     12.31 o 
 -21   5   3        6.65        4.20      8.17 o 
 -19   5   3      125.16      165.38     12.26 o 
 -17   5   3        5.92       -0.90      9.54 o 
 -15   5   3       17.92       -1.78      8.24 o 
 -13   5   3       20.42       -2.20     10.32 o 
 -11   5   3      147.43      160.70     11.28 o 
  -9   5   3       13.73        9.79     10.97 o 
  -7   5   3     2002.61     2082.89     26.81 o 
  -5   5   3       17.15       46.50     11.17 o 
  -3   5   3        0.66       12.48      7.07 o 
  -1   5   3      336.05      333.44      9.11 o 
   1   5   3      237.66      223.46      9.83 o 
   3   5   3       39.80       41.30      8.53 o 
   5   5   3       32.77       40.32     10.08 o 
   7   5   3      408.19      385.63     14.31 o 
   9   5   3      134.50       92.71     10.94 o 
  11   5   3        0.34       -5.65      8.81 o 
  13   5   3      240.89      227.25     12.79 o 
  15   5   3        1.10       10.27      8.85 o 
  17   5   3       50.02       70.84     10.86 o 
  19   5   3        7.93       -0.57      6.11 o 
  21   5   3       43.16       31.52      9.28 o 
  23   5   3      318.02      353.05     16.03 o 
  -6   6   3      119.92      125.28     13.25 o 
  -4   6   3       11.07       30.73      9.81 o 
  -2   6   3       81.01       78.75     12.37 o 
   0   6   3       24.29       51.12      9.02 o 
   2   6   3       84.88      105.72     10.89 o 
   4   6   3        0.52        1.50     10.17 o 
   6   6   3       15.05       18.87     11.13 o 
 -40   0   4      392.81      419.66     15.11 o 
 -38   0   4       15.80       31.47      8.85 o 
 -36   0   4       38.87       24.39      8.43 o 
 -34   0   4      196.89      153.04     10.25 o 
 -32   0   4     1228.83     1262.32     19.05 o 
 -30   0   4      196.44      155.55      8.91 o 
 -28   0   4     2712.99     2430.15     23.08 o 
 -26   0   4      198.51      192.65      8.27 o 
 -24   0   4        0.65        0.38      5.31 o 
 -22   0   4     1182.69     1049.90     13.88 o 
 -20   0   4      379.04      425.01      9.33 o 
 -18   0   4     5536.32     5982.38     24.08 o 
 -16   0   4     1686.23     1593.53     15.59 o 
 -14   0   4     9005.43     8862.13     33.78 o 
 -12   0   4     2695.22     2791.35     18.25 o 
 -10   0   4     4527.43     5417.69     24.41 o 
  -8   0   4       44.61       13.85      3.69 o 
  -6   0   4     2879.71     2923.81      9.41 o 
  -4   0   4      613.45      488.64      5.40 o 
  -2   0   4       76.45       14.81      1.72 o 
   0   0   4     1406.17     1466.60      7.37 o 
   2   0   4    42923.13    40402.05    227.77 o 
   4   0   4     4146.86     4808.90     20.05 o 
   6   0   4        6.17        5.39      2.62 o 
   8   0   4    15444.88    15644.22     36.46 o 
  10   0   4     5985.56     6201.91     23.74 o 
  12   0   4      819.25      921.00     10.02 o 
  14   0   4     7750.10     7682.33     29.13 o 
  16   0   4    14592.59    15305.97     42.10 o 
  18   0   4     4415.14     4739.02     25.01 o 
  20   0   4     9975.21    10766.43     39.06 o 
  22   0   4     1326.73     1392.45     15.66 o 
  24   0   4      562.76      528.21     11.12 o 
  26   0   4     4066.28     4170.50     28.27 o 
  28   0   4        0.80        9.78      6.71 o 
  30   0   4      723.13      676.06     14.08 o 
  32   0   4     1302.80     1377.41     19.24 o 
  34   0   4      952.82      893.32     16.92 o 
  36   0   4       16.01       19.85      8.36 o 
  38   0   4       15.98       26.85      8.86 o 
  40   0   4      177.53      179.34     11.53 o 
 -39   1   4       31.92       30.94      8.82 o 
 -37   1   4      298.34      302.15     12.58 o 
 -35   1   4      257.91      227.51     11.24 o 
 -33   1   4      572.92      535.01     13.23 o 
 -31   1   4       92.91       94.10      8.09 o 
 -29   1   4      534.63      572.21     12.50 o 
 -27   1   4     1595.30     1536.56     18.12 o 
 -25   1   4      217.63      194.27      7.80 o 
 -23   1   4      394.16      385.15      9.20 o 
 -21   1   4      467.77      480.28      7.43 o 
 -19   1   4      395.39      375.44      6.45 o 
 -17   1   4      835.17      836.77     11.57 o 
 -15   1   4      640.32      454.65      4.82 o 
 -13   1   4      202.20      161.35      1.93 o 
 -11   1   4      969.78      959.76      7.64 o 
  -9   1   4    14372.64    15401.34     27.54 o 
  -7   1   4     2185.96     2305.50      7.94 o 
  -5   1   4      279.97      335.21      4.42 o 
  -3   1   4    13324.80    13112.22     43.91 o 
  -1   1   4      879.97      966.80      7.35 o 
   1   1   4      687.59      823.36      8.89 o 
   3   1   4     3155.39     3423.11     21.46 o 
   5   1   4      671.08      470.28      3.42 o 
   7   1   4     3229.63     2908.39     17.38 o 
   9   1   4     2149.80     2462.57      8.09 o 
  11   1   4     1482.50     1370.58      7.46 o 
  13   1   4       83.62       62.30      4.06 o 
  15   1   4     4887.45     4999.90     41.72 o 
  17   1   4      457.39      402.89      4.31 o 
  19   1   4       41.43       50.05      3.58 o 
  21   1   4     3958.31     3886.42     41.19 o 
  23   1   4      840.53      871.37     41.73 o 
  25   1   4     1129.30     1171.28     14.65 o 
  27   1   4     1274.38     1218.75     23.94 o 
  29   1   4      486.45      449.74      8.15 o 
  31   1   4       72.18       75.20      7.67 o 
  33   1   4        1.46        4.63      5.08 o 
  35   1   4      176.35      185.90      7.52 o 
  37   1   4        9.71       -4.01      5.82 o 
  39   1   4       75.78       81.88      6.96 o 
 -38   2   4       23.01        6.47      6.00 o 
 -36   2   4      367.96      374.07     16.34 o 
 -34   2   4      127.35      141.86      7.22 o 
 -32   2   4       82.83       75.25      6.33 o 
 -30   2   4      240.67      230.89      7.75 o 
 -28   2   4       10.99        0.38      8.29 o 
 -26   2   4       97.40      106.80      5.66 o 
 -24   2   4      661.75      690.26     17.01 o 
 -22   2   4     1302.53     1174.96     26.18 o 
 -20   2   4      138.42      186.82      5.69 o 
 -18   2   4     3297.38     3427.41     38.13 o 
 -16   2   4      145.73      110.07      3.40 o 
 -14   2   4       33.15       45.86      2.21 o 
 -12   2   4     3729.09     3623.11     30.54 o 
 -10   2   4      121.39      143.89      2.60 o 
  -8   2   4     3943.12     4227.00     20.44 o 
  -6   2   4     1828.82     1885.18     11.13 o 
  -4   2   4     8906.77     9740.43     16.11 o 
  -2   2   4     1738.61     1776.21      7.11 o 
   0   2   4      118.24       99.14      2.54 o 
   2   2   4      145.53      158.91      9.48 o 
   4   2   4     5352.83     5395.54     21.85 o 
   6   2   4      911.85      866.19      6.07 o 
   8   2   4      475.92      458.89      3.37 o 
  10   2   4      794.73      979.67      5.53 o 
  12   2   4     1280.32     1253.97      9.75 o 
  14   2   4      132.74       89.03      2.74 o 
  16   2   4       67.93       65.11      2.57 o 
  18   2   4       51.49       57.45      2.65 o 
  20   2   4        5.29       25.89      3.56 o 
  22   2   4      461.65      414.48      6.59 o 
  24   2   4      239.55      196.33      5.33 o 
  26   2   4       10.58      107.73     44.90 o 
  28   2   4      129.89      134.59     11.94 o 
  30   2   4      147.03      161.45      9.47 o 
  32   2   4      184.28      222.99     11.81 o 
  34   2   4       63.80       78.36      9.05 o 
  36   2   4       54.63       75.04     10.93 o 
  38   2   4      116.06      133.09     12.03 o 
 -35   3   4       20.32       10.60     12.28 o 
 -33   3   4      253.80      266.97     14.94 o 
 -31   3   4      213.44      224.49     13.09 o 
 -29   3   4        9.12       31.13     11.57 o 
 -27   3   4      225.15      284.71     12.73 o 
 -25   3   4      189.44      222.23      8.30 o 
 -23   3   4       46.87       43.94      5.76 o 
 -21   3   4       29.17       48.45      5.66 o 
 -19   3   4       26.32       13.97      5.29 o 
 -17   3   4      254.72      246.42     15.29 o 
 -15   3   4     1487.33     1334.52     16.27 o 
 -13   3   4      536.14      522.54      8.54 o 
 -11   3   4        0.42        2.75      3.16 o 
  -9   3   4     1489.34     1251.56      8.77 o 
  -7   3   4        0.28       -0.95      3.74 o 
  -5   3   4     1432.98     1451.55     12.70 o 
  -3   3   4      557.62      469.94      9.13 o 
  -1   3   4        6.75        8.56      3.29 o 
   1   3   4     6510.97     6744.52     53.71 o 
   3   3   4      718.32      653.67     19.90 o 
   5   3   4      530.43      507.71      6.63 o 
   7   3   4       31.59       21.71      3.05 o 
   9   3   4      377.35      414.58      4.62 o 
  11   3   4       24.27       28.10      3.24 o 
  13   3   4      926.95     1018.59      8.14 o 
  15   3   4       29.18       31.70      3.43 o 
  17   3   4      773.87      781.07      8.87 o 
  19   3   4      465.89      455.35      7.06 o 
  21   3   4      435.13      460.76     11.22 o 
  23   3   4      130.93      152.78      7.94 o 
  25   3   4       33.95       33.13      5.92 o 
  27   3   4      385.12      327.13     10.43 o 
  29   3   4       57.97       60.16      8.03 o 
  31   3   4       95.34       75.89      9.95 o 
  33   3   4      145.04      113.03      9.85 o 
 -30   4   4        0.85        1.36     11.15 o 
 -28   4   4      262.71      237.23     10.25 o 
 -26   4   4       28.33        8.21     22.63 o 
 -24   4   4       63.76       68.55     17.02 o 
 -22   4   4      874.31      800.87     24.18 o 
 -20   4   4       79.87       61.89      6.36 o 
 -18   4   4        5.98       -1.53      5.42 o 
 -16   4   4      114.47       79.61      4.69 o 
 -14   4   4       18.44       23.87      3.74 o 
 -12   4   4       13.39       13.40      3.80 o 
 -10   4   4      476.16      490.58     18.13 o 
  -8   4   4      648.01      668.95     15.24 o 
  -6   4   4       10.79        4.51      8.02 o 
  -4   4   4     1130.90     1045.42     14.13 o 
  -2   4   4      281.07      323.02      7.68 o 
   0   4   4      145.26      131.47      6.63 o 
   2   4   4      287.73      247.29      7.21 o 
   4   4   4      248.57      266.28     10.40 o 
   6   4   4      153.20      143.62      7.66 o 
   8   4   4      860.53      815.29     10.56 o 
  10   4   4      255.62      277.84      9.48 o 
  12   4   4       23.49       35.67      8.05 o 
  14   4   4      538.74      430.35      6.61 o 
  16   4   4       64.99      104.08      4.53 o 
  18   4   4        4.57        1.30      3.71 o 
  20   4   4       16.58       22.79      3.66 o 
  22   4   4      139.10      146.05      6.49 o 
  24   4   4      325.17      255.38      7.93 o 
  26   4   4       57.81       62.94      6.70 o 
  28   4   4        4.89       -6.59      6.62 o 
  30   4   4       17.47       -6.42      9.48 o 
 -21   5   4        3.29       12.70     11.56 o 
 -19   5   4        1.39       -2.12     11.09 o 
 -17   5   4      401.62      441.24     16.11 o 
 -15   5   4        0.08        1.61      5.94 o 
 -13   5   4       57.37       63.41      5.76 o 
 -11   5   4       22.87       20.73     11.01 o 
  -9   5   4      287.15      268.67     13.35 o 
  -7   5   4       49.04       72.52      9.47 o 
  -5   5   4      867.60      931.82     18.33 o 
  -3   5   4      436.57      403.15      9.84 o 
  -1   5   4        0.06       11.07     10.00 o 
   1   5   4      933.72     1003.25     18.82 o 
   3   5   4       52.83       47.31      8.69 o 
   5   5   4      269.61      251.55     12.08 o 
   7   5   4       88.62       99.75     10.97 o 
   9   5   4        1.04       -8.41      9.51 o 
  11   5   4       66.10       69.60      6.45 o 
  13   5   4       19.27       21.99      6.22 o 
  15   5   4      390.60      380.43     14.76 o 
  17   5   4      521.62      509.54     10.73 o 
  19   5   4      201.95      242.88     12.36 o 
  21   5   4      221.38      216.09     12.25 o 
  -4   6   4      260.41      277.59     14.28 o 
  -2   6   4       34.78       52.71     10.37 o 
   0   6   4      561.55      598.24     16.74 o 
   2   6   4      301.32      342.50     14.68 o 
 -39   1   5      393.20      421.25     10.97 o 
 -37   1   5       17.23       12.69      6.95 o 
 -35   1   5       85.86       95.86      7.30 o 
 -33   1   5      217.18      247.07     15.86 o 
 -31   1   5        0.13        1.13      4.35 o 
 -29   1   5       11.91       14.76      4.86 o 
 -27   1   5      316.07      357.32      9.90 o 
 -25   1   5      241.90      230.45      5.67 o 
 -23   1   5        0.81       -3.36      3.68 o 
 -21   1   5     1940.55     1933.37     11.05 o 
 -19   1   5        8.88        3.94      3.09 o 
 -17   1   5      520.02      485.44      5.61 o 
 -15   1   5     1626.37     1376.98     28.50 o 
 -13   1   5      289.13      295.98      3.17 o 
 -11   1   5     5865.55     6519.96     13.34 o 
  -9   1   5     2632.55     2500.78     10.32 o 
  -7   1   5     2725.92     2476.65     11.71 o 
  -5   1   5     9455.80    10037.34     95.24 o 
  -3   1   5     1911.07     2178.02     11.11 o 
  -1   1   5     1675.21     2286.10     26.01 o 
   1   1   5    11853.44    12410.19     66.94 o 
   3   1   5      314.36      310.80      7.28 o 
   5   1   5     1469.54     1291.98      9.04 o 
   7   1   5      113.85      126.00      2.43 o 
   9   1   5     8323.78     8530.07     36.33 o 
  11   1   5     1260.81     1389.48      7.97 o 
  13   1   5       81.60       84.23      2.98 o 
  15   1   5     3737.50     3520.91     15.70 o 
  17   1   5      418.87      354.76      4.40 o 
  19   1   5       10.29        4.79      2.39 o 
  21   1   5     1935.88     1744.08     16.54 o 
  23   1   5     2766.01     3023.94     42.70 o 
  25   1   5       72.20      102.11     10.63 o 
  27   1   5      205.72      250.28      6.90 o 
  29   1   5      311.62      369.99      7.74 o 
  31   1   5        7.38       15.23      4.54 o 
  33   1   5      230.59      276.75     22.56 o 
  35   1   5       13.70       25.44      7.32 o 
  37   1   5      145.69      121.52      7.21 o 
 -36   2   5        0.27       -0.12      7.13 o 
 -34   2   5      572.80      548.12     11.20 o 
 -32   2   5        1.51        1.68      5.30 o 
 -30   2   5      224.14      239.39      8.01 o 
 -28   2   5      498.54      431.86     15.51 o 
 -26   2   5      826.62      773.50     19.43 o 
 -24   2   5       71.05       82.00      5.30 o 
 -22   2   5       10.78       27.93      4.65 o 
 -20   2   5     4087.30     3841.42     35.49 o 
 -18   2   5        2.12        2.53      3.83 o 
 -16   2   5     1537.04     1580.90      7.37 o 
 -14   2   5     2003.18     2036.46      9.49 o 
 -12   2   5     1422.10     1423.22      9.45 o 
 -10   2   5     1932.15     1825.58     14.00 o 
  -8   2   5       84.33      136.38      3.30 o 
  -6   2   5      853.23      990.68     11.18 o 
  -4   2   5      484.23      436.46      3.80 o 
  -2   2   5     6414.08     6105.92     22.15 o 
   0   2   5      435.91      407.10      3.88 o 
   2   2   5     1718.55     1795.31     45.66 o 
   4   2   5     5321.11     5235.69     45.02 o 
   6   2   5        0.51        0.91      2.35 o 
   8   2   5     1279.51     1220.67      9.13 o 
  10   2   5     7197.25     7273.97     45.56 o 
  12   2   5        7.09       10.25      3.21 o 
  14   2   5      376.39      419.92      6.00 o 
  16   2   5      655.79      698.19      8.63 o 
  18   2   5      835.02      756.31     13.39 o 
  20   2   5      618.21      694.08     13.14 o 
  22   2   5       65.91       38.59      6.03 o 
  24   2   5      133.65      127.72      7.80 o 
  26   2   5      452.13      431.34     11.93 o 
  28   2   5      665.11      744.55     14.96 o 
  30   2   5      131.39      137.39      9.69 o 
  32   2   5      188.04      185.21     10.64 o 
  34   2   5      799.57      759.75     17.83 o 
  36   2   5      249.92      256.98     12.30 o 
 -33   3   5       59.89       76.14     13.62 o 
 -31   3   5       37.86       48.18     12.59 o 
 -29   3   5     1061.75     1138.66     26.14 o 
 -27   3   5       65.79       77.79      6.90 o 
 -25   3   5      596.70      603.24     11.03 o 
 -23   3   5      708.96      708.84     14.75 o 
 -21   3   5      783.39      707.46     10.99 o 
 -19   3   5      833.02      903.73     11.62 o 
 -17   3   5      104.29      112.36      4.21 o 
 -15   3   5     6242.99     5833.84     18.83 o 
 -13   3   5      279.44      323.06     11.71 o 
 -11   3   5     1284.12     1320.64     29.74 o 
  -9   3   5      966.71      867.70     10.46 o 
  -7   3   5       60.58       22.60      3.25 o 
  -5   3   5     2424.23     2328.05     11.75 o 
  -3   3   5     1252.23     1286.12     12.36 o 
  -1   3   5      994.21     1044.71      7.74 o 
   1   3   5      820.59      808.57      7.35 o 
   3   3   5     2445.53     2452.31     13.05 o 
   5   3   5     2692.13     2650.01     15.24 o 
   7   3   5       38.03       44.65      3.49 o 
   9   3   5     1168.01     1102.51     10.36 o 
  11   3   5      629.12      570.68      6.54 o 
  13   3   5      936.16      913.21     10.80 o 
  15   3   5     1497.65     1453.22     10.96 o 
  17   3   5      203.11      216.65      5.73 o 
  19   3   5      591.96      660.46      8.53 o 
  21   3   5      155.87      135.38      8.15 o 
  23   3   5       35.67       68.57      6.91 o 
  25   3   5        5.70        9.72      6.43 o 
  27   3   5        0.16       -1.68      7.01 o 
  29   3   5      535.65      507.76     13.73 o 
  31   3   5      268.24      244.97     11.29 o 
  33   3   5       89.03       61.00     10.65 o 
 -28   4   5      167.54      171.21     13.94 o 
 -26   4   5       12.07       12.27     12.86 o 
 -24   4   5      859.35      898.35     20.96 o 
 -22   4   5        5.08        7.71      6.39 o 
 -20   4   5      148.26      100.83      6.85 o 
 -18   4   5      722.12      755.62     15.59 o 
 -16   4   5      162.73      198.19      5.41 o 
 -14   4   5        9.10        6.81      3.55 o 
 -12   4   5        1.10        5.31      3.74 o 
 -10   4   5     1598.90     1659.21     11.70 o 
  -8   4   5      189.14      181.32      5.24 o 
  -6   4   5      682.39      673.63     12.32 o 
  -4   4   5       85.12       93.96      4.63 o 
  -2   4   5       29.15       41.03      5.41 o 
   0   4   5     1294.90     1369.57     10.43 o 
   2   4   5       51.68       46.85      5.29 o 
   4   4   5      365.71      360.02      7.80 o 
   6   4   5       57.87       76.97      5.56 o 
   8   4   5     3860.66     3898.71     34.52 o 
  10   4   5      374.28      398.50      6.56 o 
  12   4   5      263.00      224.04      5.53 o 
  14   4   5      891.90      860.22     11.78 o 
  16   4   5        0.32        3.18      3.73 o 
  18   4   5      269.12      311.17      6.05 o 
  20   4   5        3.36       -0.90      4.06 o 
  22   4   5      100.29      106.81      6.59 o 
  24   4   5      604.20      618.59     16.39 o 
  26   4   5      294.95      313.74      9.08 o 
  28   4   5       26.03       15.37      5.67 o 
 -21   5   5        8.71       23.91     11.56 o 
 -19   5   5      184.66      155.65     12.55 o 
 -17   5   5       19.72        5.10     10.46 o 
 -15   5   5       40.21       16.02      5.89 o 
 -13   5   5      199.14      183.82      8.96 o 
 -11   5   5       83.26      101.45     14.40 o 
  -9   5   5       23.96       12.73      5.79 o 
  -7   5   5       52.22       47.99      6.11 o 
  -5   5   5     1075.69     1173.91     13.87 o 
  -3   5   5       30.73       50.23      6.35 o 
  -1   5   5      100.35       95.95      6.98 o 
   1   5   5       72.94       97.35      6.25 o 
   3   5   5       25.01       36.74      6.04 o 
   5   5   5       81.72       82.16      6.09 o 
   7   5   5       97.50       77.53      6.10 o 
   9   5   5      190.91      167.67      8.62 o 
  11   5   5        8.54       -2.28      5.43 o 
  13   5   5      387.41      415.53      9.88 o 
  15   5   5        1.02       -2.21      8.86 o 
  17   5   5        0.18       11.33      5.93 o 
  19   5   5      145.99      145.96      7.26 o 
  21   5   5      287.62      242.54     13.16 o 
 -38   0   6       41.89       38.42     11.22 o 
 -36   0   6      364.04      371.90     14.59 o 
 -34   0   6      508.88      468.23     15.18 o 
 -32   0   6     2176.42     2084.16     26.55 o 
 -30   0   6      913.64      844.61     18.05 o 
 -28   0   6        7.76       13.83      7.78 o 
 -26   0   6     1599.56     1599.43     20.95 o 
 -24   0   6        4.53       11.07      7.02 o 
 -22   0   6      559.34      531.48     12.34 o 
 -20   0   6     2488.97     2517.14     23.10 o 
 -18   0   6      207.25      226.91      8.76 o 
 -16   0   6        0.60        1.71      5.45 o 
 -14   0   6     2488.14     2787.04     22.08 o 
 -12   0   6     1394.45     1502.45     15.97 o 
 -10   0   6      156.79      169.84      6.59 o 
  -8   0   6     7146.73     7481.83     32.59 o 
  -6   0   6        7.25       20.34      2.23 o 
  -4   0   6       53.65       25.59      2.45 o 
  -2   0   6    27858.96    28885.72     74.75 o 
   0   0   6     4026.42     3855.00     13.80 o 
   2   0   6     3520.59     3775.22     13.89 o 
   4   0   6       34.82       56.47      2.85 o 
   6   0   6      203.08      421.65      8.16 o 
   8   0   6     7810.57     8636.15     32.36 o 
  10   0   6      437.71      409.06      8.11 o 
  12   0   6     2478.76     2451.42     18.10 o 
  14   0   6      262.38      232.66      7.13 o 
  16   0   6     3571.84     3475.32     22.95 o 
  18   0   6       71.36       88.97      6.02 o 
  20   0   6      277.62      234.87      8.07 o 
  22   0   6     8254.01     7672.58     36.85 o 
  24   0   6      154.17      132.95      7.52 o 
  26   0   6       54.36       30.98      6.51 o 
  28   0   6      856.18      759.46     14.63 o 
  30   0   6     2345.89     2562.96     25.60 o 
  32   0   6      118.24      118.73      8.83 o 
  34   0   6        3.15        7.73      8.63 o 
  36   0   6      271.09      306.37     12.56 o 
  38   0   6       13.50       22.48      8.23 o 
 -37   1   6      263.73      311.18     16.33 o 
 -35   1   6      285.18      269.64     15.04 o 
 -33   1   6        0.16       -2.87     10.54 o 
 -31   1   6      470.55      470.38     15.71 o 
 -29   1   6       52.31       53.52      9.73 o 
 -27   1   6     1862.25     1640.90     16.39 o 
 -25   1   6      375.38      395.61      8.71 o 
 -23   1   6       90.83       91.01      6.05 o 
 -21   1   6     1153.71     1068.77     11.48 o 
 -19   1   6      218.77      169.90      5.91 o 
 -17   1   6     1142.38     1169.83     10.99 o 
 -15   1   6     1683.24     1606.30     31.64 o 
 -13   1   6     1497.56     1478.06      7.18 o 
 -11   1   6        5.80        4.07      1.57 o 
  -9   1   6     1391.56     1487.28      6.96 o 
  -7   1   6     7864.04     7850.17     62.98 o 
  -5   1   6     1035.75     1182.85     12.92 o 
  -3   1   6     5616.82     5974.42     71.68 o 
  -1   1   6      623.17      531.98      8.01 o 
   1   1   6      324.47      282.42      5.01 o 
   3   1   6     4900.82     4543.74     16.46 o 
   5   1   6      742.59      912.15      9.25 o 
   7   1   6      135.30      115.95      2.71 o 
   9   1   6      698.60      724.85      9.14 o 
  11   1   6      272.48      271.42      3.66 o 
  13   1   6        3.34        1.49      1.97 o 
  15   1   6       69.28       70.29      4.67 o 
  17   1   6     5845.78     5819.55     27.26 o 
  19   1   6        0.56        0.83      2.55 o 
  21   1   6       94.76      113.67      4.02 o 
  23   1   6      437.59      503.92     10.79 o 
  25   1   6     1119.10     1085.21     33.10 o 
  27   1   6      816.35      815.95     26.94 o 
  29   1   6        0.14       -0.25      4.68 o 
  31   1   6       91.06       87.30      6.06 o 
  33   1   6       22.69       28.72      5.52 o 
  35   1   6      108.50      142.12      7.22 o 
  37   1   6       42.84       58.67     11.84 o 
 -36   2   6       29.03       24.06     15.00 o 
 -34   2   6       22.38       23.27      7.28 o 
 -32   2   6       10.49        6.29      6.05 o 
 -30   2   6       71.53       77.73     12.82 o 
 -28   2   6        8.91        2.08      5.52 o 
 -26   2   6       15.38        0.16      5.01 o 
 -24   2   6       13.64       31.47      4.92 o 
 -22   2   6     1449.05     1417.11     12.84 o 
 -20   2   6        0.25       -2.08      4.36 o 
 -18   2   6       31.51       21.39      4.68 o 
 -16   2   6      984.65     1043.90     15.64 o 
 -14   2   6        0.19        1.66      3.98 o 
 -12   2   6     2462.92     2468.02     14.51 o 
 -10   2   6      951.91      980.72     13.14 o 
  -8   2   6     2322.46     2701.88     15.50 o 
  -6   2   6      870.82      916.53      7.56 o 
  -4   2   6     1676.64     1938.89     19.28 o 
  -2   2   6      882.81      971.68      8.17 o 
   0   2   6      633.94      694.72     13.28 o 
   2   2   6     5125.87     4994.25     47.96 o 
   4   2   6     1060.88     1204.05      7.46 o 
   6   2   6      155.88      189.02      3.68 o 
   8   2   6     4253.60     4101.47     26.34 o 
  10   2   6       55.39       75.08     10.20 o 
  12   2   6     1217.46     1129.15     15.27 o 
  14   2   6      305.42      282.94      9.45 o 
  16   2   6      225.04      231.79      8.87 o 
  18   2   6      344.06      283.00      9.38 o 
  20   2   6      668.81      685.17     13.48 o 
  22   2   6      141.69      159.09      8.53 o 
  24   2   6        0.96        9.68      6.96 o 
  26   2   6      232.81      247.32     10.17 o 
  28   2   6       54.08       49.17      6.97 o 
  30   2   6       19.78       23.33      7.33 o 
  32   2   6      123.62      134.96     11.54 o 
  34   2   6        0.08       -2.16      8.93 o 
  36   2   6        0.34        1.53      9.52 o 
 -33   3   6        6.72       -3.79     10.85 o 
 -31   3   6       42.89       35.44     12.58 o 
 -29   3   6        2.98       -7.55      9.63 o 
 -27   3   6      158.40      131.85      7.43 o 
 -25   3   6      127.55      112.84      7.32 o 
 -23   3   6      260.10      230.65     13.71 o 
 -21   3   6       32.61       35.65      8.32 o 
 -19   3   6      488.98      515.46     30.05 o 
 -17   3   6      261.41      255.29      9.57 o 
 -15   3   6      120.60      115.35      7.64 o 
 -13   3   6      221.66      195.41      4.79 o 
 -11   3   6      835.21      961.58      8.25 o 
  -9   3   6      138.03      134.16     13.59 o 
  -7   3   6      149.71      151.39      4.27 o 
  -5   3   6     1521.59     1693.43     14.17 o 
  -3   3   6        7.14        1.82      3.04 o 
  -1   3   6      215.32      232.62      4.49 o 
   1   3   6       59.38       66.57      6.39 o 
   3   3   6      134.69      116.36      3.99 o 
   5   3   6       63.03       73.78      4.03 o 
   7   3   6     1699.85     1712.83     27.85 o 
   9   3   6      199.12      161.07      3.90 o 
  11   3   6        5.78        8.79      3.49 o 
  13   3   6      397.84      430.77      9.82 o 
  15   3   6     1819.11     1632.07     22.70 o 
  17   3   6      213.10      244.89      6.01 o 
  19   3   6        7.79        2.40      3.74 o 
  21   3   6      124.57       76.48      7.87 o 
  23   3   6       98.37      102.23      7.80 o 
  25   3   6        3.73        4.35      5.92 o 
  27   3   6        6.52        3.76      6.27 o 
  29   3   6       27.13       11.75      7.39 o 
  31   3   6        9.20        8.37      7.95 o 
  33   3   6      177.02      168.72     12.35 o 
 -28   4   6        6.21       23.37     14.79 o 
 -26   4   6       69.02       65.55     10.38 o 
 -24   4   6       88.06       92.89      8.10 o 
 -22   4   6      354.13      390.41     19.99 o 
 -20   4   6        9.92       15.79     16.77 o 
 -18   4   6       73.57       89.60      6.52 o 
 -16   4   6       47.09       62.68      4.44 o 
 -14   4   6      178.37      149.50      6.19 o 
 -12   4   6       62.46       73.42      6.16 o 
 -10   4   6        0.18        0.75      3.69 o 
  -8   4   6     1987.38     1838.32     12.66 o 
  -6   4   6       47.68       51.58      4.32 o 
  -4   4   6      518.74      532.81     13.76 o 
  -2   4   6     1562.97     1443.81     16.30 o 
   0   4   6        3.68        5.42      4.71 o 
   2   4   6       21.38       20.19      4.87 o 
   4   4   6      521.40      518.23     14.35 o 
   6   4   6        6.22        3.58      4.91 o 
   8   4   6        5.00        8.92      3.95 o 
  10   4   6        0.68        6.26      3.84 o 
  12   4   6      110.87      109.94      4.66 o 
  14   4   6      122.69      116.77      4.72 o 
  16   4   6        0.08        6.31      4.26 o 
  18   4   6      153.99      132.53      5.87 o 
  20   4   6        7.07        3.88      4.23 o 
  22   4   6      249.36      268.29     15.36 o 
  24   4   6       10.74       -0.16      5.93 o 
  26   4   6       49.65       47.51      5.69 o 
 -19   5   6        6.74       -8.83     10.48 o 
 -17   5   6      188.24      189.43     13.03 o 
 -15   5   6        8.14       11.67      5.27 o 
 -13   5   6       43.27       37.52      5.42 o 
 -11   5   6      187.46      214.30     10.42 o 
  -9   5   6      126.69      135.01     10.19 o 
  -7   5   6      307.99      301.78     10.46 o 
  -5   5   6       25.48       49.05      8.32 o 
  -3   5   6      486.69      469.06      9.49 o 
  -1   5   6        3.41        9.55      5.35 o 
   1   5   6      123.97      114.80      6.50 o 
   3   5   6       38.00       26.53      5.09 o 
   5   5   6       20.54       23.72      5.17 o 
   7   5   6      170.56      212.08      9.91 o 
   9   5   6       42.40       25.51      5.78 o 
  11   5   6       52.77       59.20      6.00 o 
  13   5   6       84.50      111.34      7.76 o 
  15   5   6      335.95      336.17     17.30 o 
  17   5   6      274.45      273.23     15.59 o 
  19   5   6        4.90        5.49      6.46 o 
 -37   1   7       74.27      111.91     14.32 o 
 -35   1   7        0.14        9.22     12.66 o 
 -33   1   7        1.66        7.10     11.36 o 
 -31   1   7       94.44       83.70     10.92 o 
 -29   1   7      122.25      152.10     12.00 o 
 -27   1   7      643.27      593.25     17.02 o 
 -25   1   7      444.99      366.30     11.01 o 
 -23   1   7      995.24      904.78     11.56 o 
 -21   1   7      389.66      391.03     12.52 o 
 -19   1   7     2722.09     2690.29     25.86 o 
 -17   1   7       10.11        3.98      4.48 o 
 -15   1   7        1.63        4.68      4.35 o 
 -13   1   7      326.56      366.69      9.05 o 
 -11   1   7      597.52      615.93     10.44 o 
  -9   1   7      164.85      186.03      3.49 o 
  -7   1   7      442.49      575.77      6.01 o 
  -5   1   7      244.99      184.98      3.21 o 
  -3   1   7        0.26        3.51      3.01 o 
  -1   1   7       39.50       76.05      3.68 o 
   1   1   7      927.99     1006.34      8.88 o 
   3   1   7        9.46        7.77      2.15 o 
   5   1   7     3342.96     3553.31     27.77 o 
   7   1   7     3319.69     3502.31     12.04 o 
   9   1   7       88.70       73.32      2.64 o 
  11   1   7      877.87      791.83     21.65 o 
  13   1   7     1232.11     1295.45      7.99 o 
  15   1   7      571.83      476.35      5.45 o 
  17   1   7       35.06       36.94      3.75 o 
  19   1   7       49.00       22.49      2.89 o 
  21   1   7      279.09      228.28      4.61 o 
  23   1   7       98.05       72.00      4.78 o 
  25   1   7       49.82       69.79      8.32 o 
  27   1   7        0.38        3.81      4.58 o 
  29   1   7     1174.22     1157.83     16.84 o 
  31   1   7        6.71       -0.30      5.33 o 
  33   1   7        0.14        1.69      4.72 o 
  35   1   7      255.73      266.33     16.19 o 
 -34   2   7       15.16        9.49     10.87 o 
 -32   2   7       79.58       57.10     12.41 o 
 -30   2   7       32.45       28.82     10.78 o 
 -28   2   7       51.60       52.20     11.71 o 
 -26   2   7       92.26       71.69     11.76 o 
 -24   2   7     2135.56     2149.87     27.72 o 
 -22   2   7      482.62      466.15     14.88 o 
 -20   2   7     2484.68     2242.27     26.56 o 
 -18   2   7      847.09      883.49     17.98 o 
 -16   2   7      386.10      396.62     12.24 o 
 -14   2   7     4322.64     4327.76     32.85 o 
 -12   2   7      443.15      381.41     10.46 o 
 -10   2   7     1306.83     1294.60     34.88 o 
  -8   2   7     3314.28     3323.99    109.82 o 
  -6   2   7      125.25       86.35      4.44 o 
  -4   2   7      163.98      215.38      5.20 o 
  -2   2   7       42.76       39.15      3.77 o 
   0   2   7     2710.57     2584.26     22.74 o 
   2   2   7      887.48      946.04     26.63 o 
   4   2   7      829.49      798.61     16.96 o 
   6   2   7     2322.34     2360.47     13.18 o 
   8   2   7     2454.16     2383.67     13.66 o 
  10   2   7     6593.06     6396.39     25.07 o 
  12   2   7        0.89        7.82      6.20 o 
  14   2   7       45.40       44.35      7.43 o 
  16   2   7      637.12      606.11     12.97 o 
  18   2   7       13.05       19.12      6.70 o 
  20   2   7       20.02       15.99      6.86 o 
  22   2   7      640.83      553.24     12.97 o 
  24   2   7      701.02      782.38     15.90 o 
  26   2   7        0.92        2.44      7.08 o 
  28   2   7       14.51        5.90      6.78 o 
  30   2   7      722.11      789.72     17.00 o 
  32   2   7      261.06      235.21     12.95 o 
  34   2   7      201.93      188.57     12.15 o 
 -31   3   7        4.14       -3.17     10.68 o 
 -29   3   7      280.05      247.81     15.02 o 
 -27   3   7      198.94      188.90     14.70 o 
 -25   3   7      244.52      221.80     14.03 o 
 -23   3   7      180.44      219.52     12.41 o 
 -21   3   7        2.15        6.69     10.38 o 
 -19   3   7     1575.29     1465.25     22.24 o 
 -17   3   7       22.84       38.61      9.65 o 
 -15   3   7     2685.31     2647.34     37.37 o 
 -13   3   7      671.54      643.11      7.27 o 
 -11   3   7        9.58        5.85      3.43 o 
  -9   3   7     1629.43     1737.52     10.86 o 
  -7   3   7        0.00        2.47      3.41 o 
  -5   3   7     1019.72      970.02     12.24 o 
  -3   3   7      894.51      868.71      7.99 o 
  -1   3   7      849.14      860.64      9.94 o 
   1   3   7     1619.00     1626.43     43.63 o 
   3   3   7      830.72      904.72     10.18 o 
   5   3   7     7618.11     7660.28     54.92 o 
   7   3   7      603.44      589.64      8.04 o 
   9   3   7      420.80      443.88      6.12 o 
  11   3   7     1225.00     1328.40     18.20 o 
  13   3   7       96.30       86.27      4.16 o 
  15   3   7     1010.79     1065.72      9.05 o 
  17   3   7       51.28       87.22      5.07 o 
  19   3   7      312.53      287.96     10.09 o 
  21   3   7      139.24      115.00      8.67 o 
  23   3   7       23.77        7.21      6.60 o 
  25   3   7      633.69      620.81     14.71 o 
  27   3   7       17.44       10.69      7.22 o 
  29   3   7      113.96      125.87      9.44 o 
  31   3   7       11.95       -0.86      8.08 o 
 -26   4   7       10.67       77.77      9.72 o 
 -24   4   7       72.82       99.95      8.98 o 
 -22   4   7       99.31      147.29     10.91 o 
 -20   4   7       80.72      110.24      9.42 o 
 -18   4   7      233.11      233.49     11.59 o 
 -16   4   7      269.30      255.83      8.73 o 
 -14   4   7      389.17      393.83      7.13 o 
 -12   4   7      360.50      365.52      7.50 o 
 -10   4   7      270.86      275.73      6.03 o 
  -8   4   7       45.56       41.29      4.90 o 
  -6   4   7      141.69      141.94      9.24 o 
  -4   4   7      876.04     1013.87     32.25 o 
  -2   4   7       80.68       93.08      4.80 o 
   0   4   7     1265.11     1218.86     18.39 o 
   2   4   7      945.08     1013.51     15.54 o 
   4   4   7      172.48      182.75      8.20 o 
   6   4   7       54.73       54.54      7.13 o 
   8   4   7       58.15       42.78      4.02 o 
  10   4   7      391.78      386.79      6.73 o 
  12   4   7        1.03        4.89      3.86 o 
  14   4   7      594.10      651.13     14.11 o 
  16   4   7        3.06        0.32      3.83 o 
  18   4   7      167.87      200.61      7.69 o 
  20   4   7      900.27      988.46     18.96 o 
  22   4   7      211.33      176.72      7.76 o 
  24   4   7       50.84       40.65      5.55 o 
  26   4   7       35.64       55.90      8.15 o 
 -17   5   7      154.65      167.71     12.09 o 
 -15   5   7        5.34        7.72      4.75 o 
 -13   5   7       49.70       40.61      5.55 o 
 -11   5   7      203.58      205.65     10.84 o 
  -9   5   7      115.32      149.65      7.57 o 
  -7   5   7        0.25       12.45      5.92 o 
  -5   5   7      524.82      493.25      9.87 o 
  -3   5   7       83.39       79.61      7.62 o 
  -1   5   7       22.42       16.44      6.20 o 
   1   5   7      121.61      105.32      7.90 o 
   3   5   7       21.81       25.88      6.49 o 
   5   5   7        1.47        5.97      7.29 o 
   7   5   7       24.21       38.00      7.49 o 
   9   5   7      125.00      112.27      8.81 o 
  11   5   7       20.96       26.16      6.43 o 
  13   5   7       63.29       80.32      8.30 o 
  15   5   7      448.71      447.71     12.48 o 
  17   5   7       10.58       20.62      5.41 o 
 -36   0   8      534.48      506.58     17.18 o 
 -34   0   8      230.30      228.15     13.67 o 
 -32   0   8      420.65      371.91     15.60 o 
 -30   0   8     1477.39     1488.43     24.16 o 
 -28   0   8      266.47      203.14     12.33 o 
 -26   0   8      491.39      450.24     14.45 o 
 -24   0   8      414.35      460.98     13.78 o 
 -22   0   8      100.11      102.68      9.84 o 
 -20   0   8     1095.40     1017.10     17.40 o 
 -18   0   8      470.15      462.89     12.49 o 
 -16   0   8     2615.09     2542.35     24.14 o 
 -14   0   8     3978.67     3878.83     29.21 o 
 -12   0   8    13784.95    13174.38     50.80 o 
 -10   0   8     1936.34     1742.15     19.16 o 
  -8   0   8      288.69      256.77      4.93 o 
  -6   0   8     1443.51     1553.57     10.31 o 
  -4   0   8     4195.64     4302.63     21.70 o 
  -2   0   8     2070.23     2134.25     12.08 o 
   0   0   8      321.86      534.91      6.58 o 
   2   0   8     2535.82     2376.73     12.95 o 
   4   0   8      682.95      725.01      7.62 o 
   6   0   8      122.79      192.66      4.67 o 
   8   0   8       10.59        0.84      3.16 o 
  10   0   8      252.13      247.75      7.46 o 
  12   0   8      317.33      243.04      7.81 o 
  14   0   8      959.73     1115.72     14.45 o 
  16   0   8       25.97       40.55      5.76 o 
  18   0   8     5334.32     5410.69     31.96 o 
  20   0   8     5687.64     6058.20     34.78 o 
  22   0   8     1022.35     1166.03     16.55 o 
  24   0   8      458.87      480.99     11.57 o 
  26   0   8        1.41       -5.76      5.76 o 
  28   0   8       25.61        2.67      6.87 o 
  30   0   8        8.68       -5.31      6.60 o 
  32   0   8      188.01      184.74     10.69 o 
  34   0   8       12.34       34.50      9.08 o 
  36   0   8      168.43      174.86     11.10 o 
 -35   1   8      237.87      202.78     15.46 o 
 -33   1   8       88.26       52.24     10.69 o 
 -31   1   8      614.58      533.25     17.90 o 
 -29   1   8      108.72      112.83     11.95 o 
 -27   1   8       88.46       75.96     10.54 o 
 -25   1   8      330.81      278.21     13.91 o 
 -23   1   8      323.61      320.85     13.79 o 
 -21   1   8       39.28       44.88      5.98 o 
 -19   1   8      229.00      213.38      7.14 o 
 -17   1   8     2009.71     2085.25     15.72 o 
 -15   1   8      990.45     1016.82     11.22 o 
 -13   1   8      133.24      146.87      5.73 o 
 -11   1   8     3049.16     3092.03     32.98 o 
  -9   1   8       20.36       31.85      2.96 o 
  -7   1   8    10969.10    11344.68     40.82 o 
  -5   1   8       91.74      100.86      4.17 o 
  -3   1   8      921.48      967.47     16.48 o 
  -1   1   8     3174.82     3311.74     16.74 o 
   1   1   8      366.95      329.53      6.40 o 
   3   1   8      989.51      968.11     11.37 o 
   5   1   8      704.22      698.11      8.97 o 
   7   1   8       67.31       72.44      2.90 o 
   9   1   8        0.52        3.56      3.78 o 
  11   1   8      165.86      200.36      4.32 o 
  13   1   8     2651.54     2605.25     26.12 o 
  15   1   8     1233.43     1180.90      8.38 o 
  17   1   8     2479.86     2314.30     33.51 o 
  19   1   8      249.88      281.36      4.95 o 
  21   1   8      103.98       85.95      4.18 o 
  23   1   8      813.70      760.66      7.52 o 
  25   1   8      287.48      266.94     10.95 o 
  27   1   8      158.39      155.26      6.85 o 
  29   1   8      167.88      162.67      8.76 o 
  31   1   8        0.23       -1.01      5.55 o 
  33   1   8        2.29        0.37      8.33 o 
  35   1   8        0.57       10.51      9.38 o 
 -34   2   8       22.62       10.17     13.04 o 
 -32   2   8       15.24       21.20     11.47 o 
 -30   2   8       10.46       21.69     11.06 o 
 -28   2   8       93.56      108.98     13.04 o 
 -26   2   8       96.19      108.54     12.46 o 
 -24   2   8        1.22       13.33     10.20 o 
 -22   2   8      232.71      207.64     13.24 o 
 -20   2   8      223.14      217.86     10.98 o 
 -18   2   8       12.74       22.54      7.43 o 
 -16   2   8        5.88       25.27      8.40 o 
 -14   2   8      175.72      178.16      9.90 o 
 -12   2   8       88.85       76.74      8.22 o 
 -10   2   8       25.11       38.53      7.15 o 
  -8   2   8      907.00     1034.95     17.40 o 
  -6   2   8     1305.25     1335.90     19.16 o 
  -4   2   8      205.91      235.64     10.07 o 
  -2   2   8     3870.86     4125.50     30.61 o 
   0   2   8      390.20      366.06     10.78 o 
   2   2   8      238.55      242.46      9.48 o 
   4   2   8      266.34      253.61      9.69 o 
   6   2   8        0.62       17.68      6.92 o 
   8   2   8     2676.68     2615.13     24.41 o 
  10   2   8      214.12      260.80     10.80 o 
  12   2   8     1757.11     1887.31     21.43 o 
  14   2   8     1774.96     1771.94     20.83 o 
  16   2   8       14.72        7.82      6.58 o 
  18   2   8      246.55      234.90      9.26 o 
  20   2   8      197.96      229.38      9.66 o 
  22   2   8      277.66      234.50     10.84 o 
  24   2   8       10.03       12.68      7.71 o 
  26   2   8       68.52       79.43      8.00 o 
  28   2   8      141.69      113.52      8.73 o 
  30   2   8       50.71       69.23      8.78 o 
  32   2   8      196.83      193.55     11.88 o 
 -29   3   8        3.95       36.98     13.62 o 
 -27   3   8       44.28       77.53     13.38 o 
 -25   3   8       16.91       37.01     11.74 o 
 -23   3   8       21.62       49.65      9.70 o 
 -21   3   8      435.22      437.37     14.84 o 
 -19   3   8       14.94       20.70      7.98 o 
 -17   3   8      254.93      296.09     12.14 o 
 -15   3   8        0.85       -8.03      8.03 o 
 -13   3   8      254.36      195.35     10.17 o 
 -11   3   8      311.48      327.39     11.79 o 
  -9   3   8      127.15      128.66      9.41 o 
  -7   3   8      637.78      530.14      9.08 o 
  -5   3   8      182.46      142.50      6.27 o 
  -3   3   8      546.76      518.90      8.27 o 
  -1   3   8      269.88      215.25     16.61 o 
   1   3   8      829.36      797.78     18.50 o 
   3   3   8      659.81      756.57      9.92 o 
   5   3   8      460.12      436.67     25.37 o 
   7   3   8       94.28       73.43      5.18 o 
   9   3   8      468.64      446.37      8.10 o 
  11   3   8      169.97      163.72      6.42 o 
  13   3   8        4.90       18.39      7.41 o 
  15   3   8      259.31      243.00     10.52 o 
  17   3   8      149.67      129.58      5.95 o 
  19   3   8        0.01        5.18      7.25 o 
  21   3   8        0.74        0.35      6.62 o 
  23   3   8       65.54       73.50      8.45 o 
  25   3   8       26.18       29.17      9.24 o 
  27   3   8      268.98      307.02     12.90 o 
  29   3   8      137.70      106.37      9.53 o 
 -24   4   8       17.85       62.17      9.31 o 
 -22   4   8        5.20       29.38      8.19 o 
 -20   4   8       60.99       56.51      9.66 o 
 -18   4   8       26.35       -8.40      8.40 o 
 -16   4   8        0.96       -8.54      8.54 o 
 -14   4   8      112.49       93.73      5.55 o 
 -12   4   8      623.96      550.83      9.51 o 
 -10   4   8       13.99       14.83      5.05 o 
  -8   4   8      704.20      702.27     10.44 o 
  -6   4   8      599.05      558.75      7.58 o 
  -4   4   8      606.53      618.60      8.05 o 
  -2   4   8      667.31      616.74      9.79 o 
   0   4   8       31.28       33.82      5.06 o 
   2   4   8        2.96        7.89      4.59 o 
   4   4   8       35.45       29.50     19.01 o 
   6   4   8        9.31        8.26      5.67 o 
   8   4   8        9.63        9.28      6.57 o 
  10   4   8        0.05        3.87      4.36 o 
  12   4   8      628.77      673.21     13.47 o 
  14   4   8      118.71      110.01      5.87 o 
  16   4   8        5.69       13.90      4.80 o 
  18   4   8      421.83      465.74      9.07 o 
  20   4   8        3.16       22.23      8.42 o 
  22   4   8        7.35       -0.04      8.18 o 
  24   4   8       45.77       42.35      8.81 o 
 -13   5   8        9.30       11.06      6.51 o 
 -11   5   8       76.85       74.60      8.68 o 
  -9   5   8        2.52       -1.11      7.77 o 
  -7   5   8      643.17      628.48     10.53 o 
  -5   5   8      103.30      124.66      7.18 o 
  -3   5   8       15.71       21.46      7.41 o 
  -1   5   8       95.84       93.62      7.79 o 
   1   5   8       59.59       70.85      7.39 o 
   3   5   8       57.51       78.81      8.03 o 
   5   5   8        4.51        4.06      7.27 o 
   7   5   8       29.68       13.16      8.40 o 
   9   5   8       71.46       76.17      6.40 o 
  11   5   8       25.57       39.68      5.35 o 
  13   5   8      140.11      141.78      6.70 o 
 -33   1   9        0.04       -1.20     10.67 o 
 -31   1   9      182.95      176.03     13.77 o 
 -29   1   9        8.92        4.98     11.57 o 
 -27   1   9       97.77       88.81     12.32 o 
 -25   1   9        7.27       15.96      9.81 o 
 -23   1   9     1838.55     1869.79     25.55 o 
 -21   1   9       21.02       15.51      8.64 o 
 -19   1   9     1855.31     1716.78     23.56 o 
 -17   1   9      796.47      823.98     28.58 o 
 -15   1   9      166.85      148.53      7.03 o 
 -13   1   9        7.18        7.47      4.82 o 
 -11   1   9     1694.90     1689.10     15.35 o 
  -9   1   9      101.58       77.12      3.55 o 
  -7   1   9     2536.72     2428.92     11.64 o 
  -5   1   9     2120.31     2004.65     12.41 o 
  -3   1   9      778.76      752.24      6.87 o 
  -1   1   9     1078.73     1155.36     11.12 o 
   1   1   9      706.69      661.59      8.74 o 
   3   1   9      797.08      864.22     13.09 o 
   5   1   9        2.15        2.02      3.56 o 
   7   1   9        9.48        9.70      3.58 o 
   9   1   9     2983.94     2996.44     31.72 o 
  11   1   9      133.54      157.28      5.05 o 
  13   1   9      580.79      473.06      8.02 o 
  15   1   9        2.82        2.76      3.17 o 
  17   1   9      432.97      406.78      5.87 o 
  19   1   9      800.54      883.43     10.17 o 
  21   1   9      163.95      195.47      6.05 o 
  23   1   9       50.49       25.40      4.68 o 
  25   1   9      620.64      631.49     15.07 o 
  27   1   9     1061.53     1163.40     19.46 o 
  29   1   9      170.01      202.14     10.42 o 
  31   1   9      131.00      143.03      9.94 o 
  33   1   9       85.13       83.07     11.09 o 
 -32   2   9       92.51      126.23     12.49 o 
 -30   2   9      100.29      114.31     14.05 o 
 -28   2   9      153.30      168.53     14.33 o 
 -26   2   9       99.12      141.70     12.50 o 
 -24   2   9     1895.48     1793.31     25.90 o 
 -22   2   9      469.41      542.34     16.09 o 
 -20   2   9        3.05        4.21      8.40 o 
 -18   2   9     1157.30     1053.20     19.72 o 
 -16   2   9      215.17      219.24     11.52 o 
 -14   2   9       43.70       27.29      7.02 o 
 -12   2   9      317.11      274.84     11.50 o 
 -10   2   9      254.45      289.91     11.43 o 
  -8   2   9       90.49       95.11      8.95 o 
  -6   2   9      217.17      213.02     10.37 o 
  -4   2   9     3905.66     3967.08     32.30 o 
  -2   2   9      283.73      276.73     11.50 o 
   0   2   9     5401.16     5073.25     35.98 o 
   2   2   9     1518.83     1570.29     20.99 o 
   4   2   9      652.77      649.76     14.51 o 
   6   2   9     3540.82     3514.02     29.30 o 
   8   2   9     2030.54     2027.94     22.93 o 
  10   2   9      669.81      683.53     14.65 o 
  12   2   9     1064.39     1013.86     11.97 o 
  14   2   9        0.52       12.28      6.61 o 
  16   2   9       12.43       12.24      6.18 o 
  18   2   9      461.11      455.23     12.57 o 
  20   2   9      478.74      565.43     14.56 o 
  22   2   9       19.69        9.68      6.83 o 
  24   2   9        1.48       -7.63      7.63 o 
  26   2   9      280.38      322.11     12.93 o 
  28   2   9      214.74      231.72     12.53 o 
  30   2   9      619.22      634.59     17.27 o 
 -27   3   9      263.47      365.13     14.33 o 
 -25   3   9       13.09       39.39      8.48 o 
 -23   3   9      139.21      145.75     11.91 o 
 -21   3   9       94.37      134.62      9.89 o 
 -19   3   9      660.17      682.80     17.50 o 
 -17   3   9       47.08       41.41      8.71 o 
 -15   3   9       76.84       41.71      8.03 o 
 -13   3   9      838.49      901.88     18.79 o 
 -11   3   9       18.55       37.31      8.68 o 
  -9   3   9      472.35      495.90     14.54 o 
  -7   3   9      332.49      314.03     12.60 o 
  -5   3   9      129.48      100.65      9.19 o 
  -3   3   9      678.24      719.56     16.25 o 
  -1   3   9        0.02        4.11      9.26 o 
   1   3   9     3078.54     3141.94     30.15 o 
   3   3   9      300.33      261.27     11.68 o 
   5   3   9     4364.21     4264.71     33.68 o 
   7   3   9      858.68      863.79     16.42 o 
   9   3   9        9.70        8.16      7.90 o 
  11   3   9      660.17      569.48     19.83 o 
  13   3   9       27.36       22.24      8.67 o 
  15   3   9      624.37      575.44     14.57 o 
  17   3   9       77.30       59.42      8.56 o 
  19   3   9       65.86       83.08      8.58 o 
  21   3   9      514.57      516.45     14.82 o 
  23   3   9       17.94       17.94      8.99 o 
  25   3   9      661.85      715.22     16.89 o 
  27   3   9      108.76      136.25     10.21 o 
 -22   4   9      105.86       73.23      8.79 o 
 -18   4   9       87.23       83.63      9.70 o 
 -16   4   9       59.96       79.35      9.98 o 
 -14   4   9      766.50      845.24     18.54 o 
 -12   4   9      153.63      173.43     11.64 o 
 -10   4   9       37.42       53.06      9.58 o 
  -8   4   9      697.60      767.01     23.16 o 
  -6   4   9      200.06      197.13     15.37 o 
  -4   4   9       24.15        8.50      4.52 o 
  -2   4   9        0.34       -4.52      4.52 o 
   0   4   9      145.68      154.62     13.81 o 
   2   4   9      200.15      186.55      6.65 o 
   4   4   9       74.93       52.54      5.06 o 
   6   4   9      410.53      463.67      8.83 o 
   8   4   9      148.00      177.76      9.35 o 
  10   4   9      624.13      658.62     10.72 o 
  12   4   9       34.51       36.97      7.96 o 
  14   4   9       26.84       19.15      9.01 o 
  16   4   9      151.56      146.53     11.58 o 
  18   4   9      165.42      187.46     10.99 o 
  20   4   9      276.05      259.79     11.01 o 
  22   4   9       46.60       44.88      8.30 o 
  -9   5   9      163.67      161.20      9.94 o 
  -7   5   9       29.02       10.51      6.04 o 
  -5   5   9       15.14        4.37      7.81 o 
  -3   5   9       78.90       70.85      8.08 o 
  -1   5   9       25.60       24.93      6.70 o 
   1   5   9        0.20       -3.62      5.89 o 
   3   5   9      205.04      189.82      9.50 o 
   5   5   9        4.16        1.86      7.37 o 
   7   5   9       37.38       16.56     10.11 o 
   9   5   9       55.66       57.23      7.25 o 
 -32   0  10       49.95       95.38     11.20 o 
 -30   0  10      413.21      412.05     14.95 o 
 -28   0  10      306.25      349.00     13.93 o 
 -26   0  10       37.09       48.98      8.62 o 
 -24   0  10      884.71      806.21     17.87 o 
 -22   0  10      942.78      872.81     18.09 o 
 -20   0  10       97.14       87.60     10.04 o 
 -18   0  10     3083.81     2978.54     29.20 o 
 -16   0  10     3022.32     3063.49     29.22 o 
 -14   0  10       20.28       20.77      9.65 o 
 -12   0  10     7022.34     7128.02     42.42 o 
 -10   0  10     5211.77     5651.89     37.28 o 
  -8   0  10      423.18      440.67      7.14 o 
  -6   0  10     2346.20     2295.14     36.11 o 
  -4   0  10     4006.99     3916.60     18.37 o 
  -2   0  10       36.26       65.44      4.28 o 
   0   0  10     3149.63     3321.37     27.52 o 
   2   0  10        0.73       -0.59      3.86 o 
   4   0  10      565.95      576.02     12.90 o 
   6   0  10     1124.98     1138.14     10.82 o 
   8   0  10     3340.97     3254.50     17.54 o 
  10   0  10       90.01       72.46      4.66 o 
  12   0  10      140.99      113.83      5.07 o 
  14   0  10     1711.88     1910.28     14.26 o 
  16   0  10     2991.39     2915.77     18.99 o 
  18   0  10      652.93      585.25      8.92 o 
  20   0  10     1393.94     1154.79     11.93 o 
  22   0  10      477.50      388.65     21.82 o 
  24   0  10      599.45      524.80     29.11 o 
  26   0  10      278.52      285.10     13.18 o 
  28   0  10       31.77       13.32      6.17 o 
  30   0  10       75.47       44.51      8.18 o 
  32   0  10      139.68      109.19     10.79 o 
 -31   1  10       65.62      103.93     11.17 o 
 -29   1  10       78.39      121.28     11.39 o 
 -27   1  10       50.55       58.13      9.74 o 
 -25   1  10       98.76       78.46      9.38 o 
 -23   1  10      920.67      890.17     19.57 o 
 -21   1  10       50.78       64.49     10.21 o 
 -19   1  10      262.34      256.03     13.00 o 
 -17   1  10      301.91      268.45     13.30 o 
 -15   1  10      932.79      934.59     12.19 o 
 -13   1  10      459.36      455.66      9.24 o 
 -11   1  10     3202.02     3158.79     17.77 o 
  -9   1  10       96.43      116.32      4.61 o 
  -7   1  10     1002.13      953.75     10.49 o 
  -5   1  10     1143.86     1129.31     15.64 o 
  -3   1  10      111.59       91.57      6.41 o 
  -1   1  10      200.51      223.11      4.93 o 
   1   1  10      257.97      259.99      6.84 o 
   3   1  10     1879.10     1867.88     11.22 o 
   5   1  10      814.90      797.11     32.77 o 
   7   1  10       68.59       60.73      4.95 o 
   9   1  10     2306.82     2232.20     15.17 o 
  11   1  10       35.33       48.65      5.97 o 
  13   1  10     2487.68     2303.43     28.42 o 
  15   1  10      166.59      170.57      6.18 o 
  17   1  10      340.01      349.55      9.04 o 
  19   1  10      898.67      887.63     10.76 o 
  21   1  10      209.66      240.60      9.01 o 
  23   1  10      199.04      185.86      6.61 o 
  25   1  10       12.14       21.18      9.36 o 
  27   1  10       89.89      123.71     10.33 o 
  29   1  10      115.91      118.84     10.35 o 
  31   1  10      129.46      114.47     10.80 o 
 -30   2  10        0.89       49.06     10.89 o 
 -28   2  10      107.26      139.92     11.86 o 
 -26   2  10        0.11        6.49      9.96 o 
 -24   2  10        6.12       19.72      8.86 o 
 -22   2  10      263.02      273.58     13.36 o 
 -20   2  10      259.35      268.97     12.23 o 
 -18   2  10        3.45        1.70      7.66 o 
 -16   2  10        5.81       -1.55      8.85 o 
 -14   2  10      119.91      147.63     10.70 o 
 -12   2  10       81.43       58.38      9.70 o 
 -10   2  10        2.97        5.07      7.89 o 
  -8   2  10        7.80       11.00      8.44 o 
  -6   2  10      752.35      870.97     17.75 o 
  -4   2  10      903.55      955.66     18.60 o 
  -2   2  10     1297.80     1346.62     20.85 o 
   0   2  10      139.76      146.49     10.11 o 
   2   2  10      411.22      353.60     12.39 o 
   4   2  10      628.98      670.40     15.38 o 
   6   2  10        1.13       -3.47      8.29 o 
   8   2  10      396.36      390.62     12.61 o 
  10   2  10        0.29        3.35      7.89 o 
  12   2  10      640.44      616.10     10.17 o 
  14   2  10      380.47      369.59     12.49 o 
  16   2  10      147.20      119.38      9.52 o 
  18   2  10      588.28      485.99     13.60 o 
  20   2  10      317.28      297.97     12.28 o 
  22   2  10       27.51       29.61      7.19 o 
  24   2  10       50.88       52.13      8.55 o 
  26   2  10       27.38       28.47      9.38 o 
  28   2  10      127.92      164.51     12.41 o 
 -25   3  10       46.07       53.22     10.75 o 
 -23   3  10       65.54       48.60      8.77 o 
 -21   3  10      108.55       87.61     11.10 o 
 -19   3  10        3.41       -2.81      8.85 o 
 -17   3  10       45.61       31.75      9.12 o 
 -15   3  10        0.01        4.22      9.24 o 
 -13   3  10       41.89       37.13      8.95 o 
 -11   3  10      487.67      396.31     14.28 o 
  -9   3  10        3.01       -3.62      8.42 o 
  -7   3  10        0.34       -5.22      8.73 o 
  -5   3  10        0.96        9.75      9.05 o 
  -3   3  10      142.38      148.65     10.04 o 
  -1   3  10      736.45      828.44     18.03 o 
   1   3  10       42.81       73.25      9.49 o 
   3   3  10      174.03      193.42     10.21 o 
   5   3  10      117.92      115.22      8.74 o 
   7   3  10      234.81      179.61     10.09 o 
   9   3  10      254.47      228.69     10.71 o 
  11   3  10        2.27       11.20     10.11 o 
  13   3  10       37.85       38.86      7.90 o 
  15   3  10      226.62      219.38     11.63 o 
  17   3  10        2.88       -6.79      6.79 o 
  19   3  10        4.02       -0.41      8.74 o 
  21   3  10      201.51      243.22     12.65 o 
  23   3  10       28.47       20.11      9.41 o 
  25   3  10      138.99      139.06     10.43 o 
 -18   4  10        1.74       21.80      8.69 o 
 -16   4  10       92.25      116.61     10.85 o 
 -14   4  10       18.98       16.01      7.62 o 
 -12   4  10      201.90      169.70     11.00 o 
 -10   4  10       41.59       44.02      8.26 o 
  -8   4  10      103.22      113.39     10.05 o 
  -6   4  10      183.77      157.18     10.70 o 
  -4   4  10       55.55       25.98      8.26 o 
  -2   4  10      132.65      138.14      9.19 o 
   0   4  10      245.69      254.36     11.88 o 
   2   4  10       58.83       58.58      7.12 o 
   4   4  10       16.17        7.13      6.58 o 
   6   4  10      281.44      278.96     12.48 o 
   8   4  10      227.30      229.45     11.33 o 
  10   4  10       12.19       -4.42      9.17 o 
  12   4  10      400.64      383.91     14.89 o 
  14   4  10      159.63      164.53     12.30 o 
  16   4  10      181.31      164.43     11.41 o 
  18   4  10      145.67      129.69      9.72 o 
 -29   1  11        0.65       33.59      9.47 o 
 -27   1  11       63.38       87.33     10.36 o 
 -25   1  11       13.33       11.57      9.05 o 
 -23   1  11      235.93      190.47     12.44 o 
 -21   1  11        3.23       -9.37      9.37 o 
 -19   1  11      293.10      267.95     13.33 o 
 -17   1  11      700.39      633.34     17.10 o 
 -15   1  11     1788.71     1689.94     24.60 o 
 -13   1  11       95.23      105.01     11.48 o 
 -11   1  11     3064.65     2909.25     31.47 o 
  -9   1  11        1.25        0.30      3.35 o 
  -7   1  11        3.61       10.31      3.28 o 
  -5   1  11      468.05      449.53      6.37 o 
  -3   1  11     1945.03     1942.18     12.94 o 
  -1   1  11        0.38       -1.07      3.85 o 
   1   1  11     1407.63     1278.79     10.02 o 
   3   1  11     2256.68     2318.59     57.26 o 
   5   1  11      117.16      115.79     13.49 o 
   7   1  11      390.74      342.53     12.26 o 
   9   1  11       42.39       78.02     27.25 o 
  11   1  11      129.71      134.59      5.76 o 
  13   1  11       47.18       37.02      5.43 o 
  15   1  11      328.94      363.63     14.51 o 
  17   1  11      261.81      250.09     15.44 o 
  19   1  11      412.92      341.99      7.79 o 
  21   1  11      378.47      475.95      9.57 o 
  23   1  11      261.75      230.57     16.83 o 
  25   1  11        0.46       -5.60      8.24 o 
  27   1  11      122.40       96.22      9.85 o 
  29   1  11      163.31      150.95     10.86 o 
 -28   2  11       95.33      111.52     11.20 o 
 -26   2  11        4.85       -5.44      8.82 o 
 -24   2  11      201.39      203.50     13.13 o 
 -22   2  11      136.05      134.88     10.60 o 
 -20   2  11        5.61       -4.70      8.30 o 
 -18   2  11       76.10       68.26     10.01 o 
 -16   2  11      557.07      543.01     15.75 o 
 -14   2  11        0.13        0.20      8.92 o 
 -12   2  11      412.42      395.90     14.41 o 
 -10   2  11      881.25      901.01     19.49 o 
  -8   2  11      191.89      252.94     12.98 o 
  -6   2  11      821.41      893.05     19.06 o 
  -4   2  11     2377.69     2188.02     27.18 o 
  -2   2  11      180.12      190.53     12.60 o 
   0   2  11      540.33      527.80     15.14 o 
   2   2  11     1888.17     1914.70     24.87 o 
   4   2  11        6.60       -8.98      8.98 o 
   6   2  11      106.22       87.34      9.27 o 
   8   2  11      226.39      264.32     11.28 o 
  10   2  11      545.08      561.74     14.24 o 
  12   2  11      628.35      613.99     18.51 o 
  14   2  11      105.51      120.31     10.17 o 
  16   2  11      851.94      775.79     17.17 o 
  18   2  11       44.02       38.49      9.14 o 
  20   2  11      339.82      308.26     12.40 o 
  22   2  11      192.40      159.02     10.06 o 
  24   2  11        4.24       12.72      9.42 o 
  26   2  11      289.14      300.00     14.37 o 
 -23   3  11      139.06      124.95     11.79 o 
 -21   3  11       86.87       94.95      9.72 o 
 -19   3  11        0.04        9.95      9.91 o 
 -17   3  11       82.77      107.82     11.68 o 
 -15   3  11       34.87       47.36     10.20 o 
 -13   3  11       74.61       63.14      8.92 o 
 -11   3  11       74.11       54.95     10.11 o 
  -9   3  11      298.81      289.00     12.66 o 
  -7   3  11      393.24      462.99     14.86 o 
  -5   3  11       58.08       50.26      8.49 o 
  -3   3  11      496.11      450.31     14.88 o 
  -1   3  11       45.00       59.60     10.20 o 
   1   3  11     1208.16     1165.60     20.46 o 
   3   3  11       97.55      119.54     10.54 o 
   5   3  11     1077.45     1099.06     19.68 o 
   7   3  11     1162.26     1171.41     20.85 o 
   9   3  11      132.52       99.74     10.69 o 
  11   3  11      529.42      608.26     11.26 o 
  13   3  11      304.23      318.34     12.85 o 
  15   3  11       59.68       46.89      8.58 o 
  17   3  11      261.99      291.76     13.40 o 
  19   3  11        0.10       13.78      9.21 o 
  21   3  11      297.32      292.59     12.68 o 
  23   3  11       65.22       71.59      9.11 o 
 -14   4  11      129.55       77.98      9.62 o 
 -12   4  11      234.28      273.64     12.41 o 
 -10   4  11        3.19       38.82      9.94 o 
  -8   4  11      335.32      334.95     13.16 o 
  -6   4  11      144.42      156.57      9.99 o 
  -4   4  11       20.24       15.40      8.05 o 
  -2   4  11      111.90      158.73     10.07 o 
   0   4  11        7.70       21.36      7.55 o 
   2   4  11      245.30      223.71     11.36 o 
   4   4  11       96.58      111.83      8.81 o 
   6   4  11      559.10      580.36     16.04 o 
   8   4  11        0.70        0.64      7.36 o 
  10   4  11        3.05       20.49     24.96 o 
  12   4  11      213.65      245.55     13.52 o 
  14   4  11      139.42      106.52     11.15 o 
 -28   0  12      119.82      100.53      9.97 o 
 -26   0  12      175.91      198.09     12.14 o 
 -24   0  12      495.31      536.56     15.59 o 
 -22   0  12      193.33      197.54     11.35 o 
 -20   0  12      551.25      577.74     16.02 o 
 -18   0  12      490.92      467.35     15.15 o 
 -16   0  12      275.52      262.48     12.38 o 
 -14   0  12       30.70       49.59      9.09 o 
 -12   0  12      357.78      374.28     13.06 o 
 -10   0  12     1961.50     1947.60     24.80 o 
  -8   0  12     1542.67     1545.45     22.49 o 
  -6   0  12       41.14       36.49      5.12 o 
  -4   0  12     3716.14     3636.32     19.92 o 
  -2   0  12      608.83      563.35     12.83 o 
   0   0  12      331.48      300.22      7.05 o 
   2   0  12     1854.06     1746.90     18.02 o 
   4   0  12     1351.35     1355.39     13.04 o 
   6   0  12        2.83        3.17      5.12 o 
   8   0  12     1617.29     1464.55     13.58 o 
  10   0  12     2619.87     2666.49     17.56 o 
  12   0  12       16.89       27.07      5.30 o 
  14   0  12      937.58      737.65     10.25 o 
  16   0  12       38.33       38.40      5.11 o 
  18   0  12        5.57        9.96      6.04 o 
  20   0  12      187.91      155.40      6.08 o 
  22   0  12      156.75      181.09      6.66 o 
  24   0  12      317.53      341.23     17.03 o 
  26   0  12      179.38      165.46      7.43 o 
  28   0  12      249.87      272.76     11.58 o 
 -27   1  12      133.29      115.91     10.70 o 
 -25   1  12       53.80       53.08      9.44 o 
 -23   1  12      418.68      395.90     15.34 o 
 -21   1  12       35.70       36.97     10.31 o 
 -19   1  12       71.66       90.64     11.24 o 
 -17   1  12        1.38        1.89      9.71 o 
 -15   1  12      402.97      398.02     14.88 o 
 -13   1  12       20.88        9.35      9.61 o 
 -11   1  12      407.56      426.50     13.97 o 
  -9   1  12      120.46      123.05      5.49 o 
  -7   1  12       46.63       54.32      4.06 o 
  -5   1  12      994.07     1039.43     15.32 o 
  -3   1  12     1692.84     1645.28     18.18 o 
  -1   1  12      126.28      123.98      4.81 o 
   1   1  12      721.35      672.50      9.15 o 
   3   1  12      119.28      129.33      7.71 o 
   5   1  12      579.76      582.55      7.69 o 
   7   1  12       80.10       70.58      5.43 o 
   9   1  12     1141.92     1188.77     12.77 o 
  11   1  12       11.26        8.60      8.03 o 
  13   1  12      409.06      416.91     16.33 o 
  15   1  12      546.74      607.25     21.60 o 
  17   1  12      100.22      106.01     23.02 o 
  19   1  12      331.22      332.01      8.07 o 
  21   1  12       17.43       42.95      5.17 o 
  23   1  12      193.72      181.48      6.96 o 
  25   1  12       82.05       84.73      6.30 o 
  27   1  12        3.05       23.94      8.84 o 
 -24   2  12        3.88       -8.78      8.78 o 
 -22   2  12        3.18       10.57      8.87 o 
 -20   2  12       57.07       63.79     11.25 o 
 -18   2  12       68.43       95.96     11.11 o 
 -16   2  12      170.73      236.75     13.33 o 
 -14   2  12       99.49       75.61     10.77 o 
 -12   2  12       78.01       76.67      9.52 o 
 -10   2  12       70.80       94.68     10.71 o 
  -8   2  12        9.50       27.53      9.93 o 
  -6   2  12       99.23      117.43      8.60 o 
  -4   2  12      295.69      265.88     13.21 o 
  -2   2  12      319.80      319.72     13.43 o 
   0   2  12      416.06      463.56     14.28 o 
   2   2  12       38.45       35.72      8.95 o 
   4   2  12       19.28       -3.24      7.03 o 
   6   2  12       55.54       63.25      9.88 o 
   8   2  12        6.67        6.15      7.38 o 
  10   2  12        1.95       23.13      9.06 o 
  12   2  12       90.36       88.15     10.40 o 
  14   2  12      307.17      355.51     13.48 o 
  16   2  12       23.31       50.13      9.87 o 
  18   2  12      414.71      405.72     13.41 o 
  20   2  12      140.43      153.76     11.24 o 
  22   2  12       28.85       37.95     10.34 o 
  24   2  12      121.10      125.15     11.63 o 
 -19   3  12       47.73       55.37      9.84 o 
 -17   3  12        1.72        0.84      8.95 o 
 -15   3  12       70.73       66.81      9.97 o 
 -13   3  12      378.72      403.89     15.00 o 
 -11   3  12        0.10       18.11      9.71 o 
  -9   3  12        0.42       11.13      8.67 o 
  -7   3  12       19.53       14.51      9.22 o 
  -5   3  12        1.17       -9.05      9.05 o 
  -3   3  12      457.76      527.33     16.57 o 
  -1   3  12       76.75       99.43     11.09 o 
   1   3  12      199.24      165.78     11.16 o 
   3   3  12        3.59       -4.05      6.68 o 
   5   3  12       60.69       57.39      9.57 o 
   7   3  12       76.16      113.13     10.51 o 
   9   3  12       77.49       86.41      9.80 o 
  11   3  12       36.60       52.93     15.88 o 
  13   3  12        2.88       -0.82      8.01 o 
  15   3  12       31.22       37.22      8.57 o 
  17   3  12       80.28       71.88     10.61 o 
  19   3  12       26.29       18.40      9.20 o 
 -10   4  12        8.82       30.44      7.80 o 
  -6   4  12       12.05       -2.61      6.82 o 
  -4   4  12       19.34       27.98      7.59 o 
  -2   4  12       12.74       54.64      9.31 o 
   0   4  12       10.32       20.10      8.08 o 
   2   4  12      162.65      129.47      9.46 o 
   4   4  12       14.89        1.75      7.42 o 
   6   4  12       26.59       36.49      9.49 o 
   8   4  12      124.09      129.21     10.64 o 
 -25   1  13       36.48       48.47      9.54 o 
 -23   1  13       30.84       51.98     10.68 o 
 -21   1  13        0.80        3.65      8.71 o 
 -19   1  13      245.25      279.04     13.18 o 
 -17   1  13      201.72      199.57     11.66 o 
 -15   1  13       61.30       41.03      9.77 o 
 -13   1  13      128.53      135.51     11.64 o 
 -11   1  13      406.64      368.73     14.23 o 
  -9   1  13      182.14      172.36      8.71 o 
  -7   1  13      136.41      155.93      5.91 o 
  -5   1  13       34.60       30.33      4.16 o 
  -3   1  13      139.30      120.07      6.16 o 
  -1   1  13        1.15        1.15      4.03 o 
   1   1  13       75.16       75.88      4.49 o 
   3   1  13      659.91      636.27     15.47 o 
   5   1  13      360.92      318.12     14.50 o 
   7   1  13       82.29       83.89      4.80 o 
   9   1  13     1497.42     1472.16     12.79 o 
  11   1  13       36.54       57.03      4.92 o 
  13   1  13        6.92       19.92      5.93 o 
  15   1  13       14.12        6.60      5.80 o 
  17   1  13      250.93      248.03     16.00 o 
  19   1  13       23.95       35.32     11.64 o 
  21   1  13       12.39        7.06      5.07 o 
  23   1  13       41.35       21.58      5.11 o 
 -22   2  13       74.23      101.58     11.64 o 
 -20   2  13      152.37      198.96     12.30 o 
 -18   2  13        3.98       -9.35      9.35 o 
 -16   2  13      231.33      185.89     13.31 o 
 -14   2  13        7.54        1.35      8.95 o 
 -12   2  13      137.33      148.85     10.99 o 
 -10   2  13      413.12      416.21     15.62 o 
  -8   2  13       20.26        6.80      8.31 o 
  -6   2  13       33.28       36.54      4.61 o 
  -4   2  13      109.42      100.22      9.67 o 
  -2   2  13       83.91      107.96     10.07 o 
   0   2  13       99.09       86.97      9.36 o 
   2   2  13      643.21      600.46     16.50 o 
   4   2  13      731.72      777.23     18.94 o 
   6   2  13      125.09      146.50     12.08 o 
   8   2  13      726.73      622.90     16.39 o 
  10   2  13      118.89      142.60     11.45 o 
  12   2  13      187.39      165.69     10.60 o 
  14   2  13      324.99      261.29     13.10 o 
  16   2  13      133.25      145.55     11.07 o 
  18   2  13        3.81       -1.99      7.26 o 
  20   2  13      109.80      111.39     11.00 o 
 -15   3  13      363.21      402.77     16.10 o 
 -13   3  13        1.84       13.59      8.70 o 
 -11   3  13       49.61       86.28      9.85 o 
  -9   3  13      224.33      236.43     13.89 o 
  -7   3  13      212.02      224.75     12.33 o 
  -5   3  13       64.25       62.20     10.32 o 
  -3   3  13      289.33      343.31     14.76 o 
  -1   3  13      123.55      166.12     11.74 o 
   1   3  13       85.01       60.00     10.01 o 
   3   3  13      122.88      147.55     11.84 o 
   5   3  13       38.93       32.40     10.52 o 
   7   3  13      275.43      280.42     12.87 o 
   9   3  13      116.35      125.76     10.48 o 
  11   3  13       30.27       34.50     27.38 o 
  13   3  13      156.72      147.71     10.94 o 
  15   3  13        0.11        0.87      8.96 o 
 -22   0  14        3.31       -8.21      8.21 o 
 -20   0  14       82.19       87.32     10.54 o 
 -18   0  14      314.83      400.27     14.61 o 
 -16   0  14       12.09       31.88      8.77 o 
 -14   0  14      294.43      305.71     12.82 o 
 -12   0  14      111.66      124.69     10.79 o 
 -10   0  14      474.50      543.74     16.04 o 
  -8   0  14      138.34      153.72     10.92 o 
  -6   0  14      151.88      162.79     10.67 o 
  -4   0  14      871.93      844.67     11.64 o 
  -2   0  14      867.13      818.58     14.77 o 
   0   0  14      910.21     1036.98     12.77 o 
   2   0  14     1233.78     1184.64     29.59 o 
   4   0  14        1.92        8.52      5.50 o 
   6   0  14        2.43       -2.05      7.16 o 
   8   0  14       29.66       41.27      7.25 o 
  10   0  14      592.74      563.38     13.66 o 
  12   0  14      239.11      205.38     10.55 o 
  14   0  14      175.01      197.19      9.54 o 
  16   0  14     1128.81     1200.07     19.71 o 
  18   0  14      118.63      146.28     10.24 o 
  20   0  14      262.67      291.02     11.56 o 
 -21   1  14       29.42       15.81     10.36 o 
 -19   1  14      242.17      318.68     14.81 o 
 -17   1  14       21.33       27.41     10.12 o 
 -15   1  14      140.54      196.75     13.03 o 
 -13   1  14      247.26      342.99     14.77 o 
 -11   1  14        0.38       -8.10      8.38 o 
  -9   1  14      250.34      270.21     13.46 o 
  -7   1  14       52.38       55.56      5.32 o 
  -5   1  14      221.55      226.62     19.51 o 
  -3   1  14      554.12      513.98     15.68 o 
  -1   1  14        6.28       -0.10      3.65 o 
   1   1  14       29.08       41.86      7.28 o 
   3   1  14       35.09       39.61      6.49 o 
   5   1  14      267.18      315.69      8.69 o 
   7   1  14       31.60       64.12     15.06 o 
   9   1  14      120.28      106.47     10.93 o 
  11   1  14      116.56      116.57      5.07 o 
  13   1  14      191.74      201.41      6.36 o 
  15   1  14      559.23      484.97     12.37 o 
  17   1  14       91.38       63.59      6.34 o 
  19   1  14       95.04      101.26      7.06 o 
 -16   2  14       55.76       58.86      9.82 o 
 -14   2  14       72.73      123.13     11.19 o 
 -12   2  14      208.96      241.02     12.69 o 
 -10   2  14       23.13       12.89      9.62 o 
  -8   2  14      325.71      338.05     14.44 o 
  -6   2  14       45.22       48.17     10.72 o 
  -4   2  14        0.12        6.08      4.95 o 
  -2   2  14      142.68      138.24      6.27 o 
   0   2  14       30.30       21.80      4.81 o 
   2   2  14        5.98        0.19      4.89 o 
   4   2  14       39.26       58.47      9.42 o 
   6   2  14      186.08      207.34     11.49 o 
   8   2  14        4.67       37.07      9.24 o 
  10   2  14      185.67      224.63     43.48 o 
  12   2  14        7.67       -3.66      9.21 o 
  14   2  14       31.36       31.74      9.01 o 
  16   2  14       61.27       47.16      8.43 o 
  -9   3  14        7.52       10.36      7.87 o 
  -7   3  14        9.29      -10.16     10.16 o 
  -5   3  14        8.50       39.40      8.71 o 
  -3   3  14        0.52       28.30     10.95 o 
  -1   3  14       15.08       20.73      9.86 o 
   1   3  14       85.87       95.94     10.75 o 
   3   3  14       48.85       26.78      8.94 o 
   5   3  14       85.82       74.29      9.86 o 
   7   3  14       68.77       55.11      9.12 o 
 -15   1  15        5.53       17.43     10.47 o 
 -11   1  15       41.60       25.19      7.82 o 
  -9   1  15        8.66        4.79      9.10 o 
  -7   1  15      162.81      161.47      6.59 o 
  -5   1  15       14.72       18.35      5.98 o 
  -3   1  15       57.44       64.25      5.35 o 
  -1   1  15        0.57       -4.62      5.23 o 
   1   1  15       82.25       96.28      6.05 o 
   3   1  15      204.03      230.15      7.87 o 
   5   1  15      334.26      365.76      9.04 o 
   7   1  15      146.46      163.76      7.22 o 
   9   1  15      295.90      272.72      8.47 o 
  11   1  15       57.45       75.21      6.60 o 
  13   1  15        0.62        4.95      5.24 o 
  15   1  15       47.87       21.33      4.67 o 
 -10   2  15       30.06       18.14      8.82 o 
  -8   2  15        1.53        4.37     10.10 o 
  -6   2  15      154.54      217.47     12.86 o 
  -4   2  15        0.36       25.79      6.01 o 
  -2   2  15      236.89      250.36     12.24 o 
   0   2  15       32.14       35.47      5.38 o 
   2   2  15       50.05       40.25      6.29 o 
   4   2  15       92.45       69.61     11.11 o 
   6   2  15        0.26       -2.24      9.95 o 
   8   2  15       52.38       83.62     36.50 o 
  10   2  15      223.56      212.48     37.10 o 
 -10   0  16       57.00       79.86      9.42 o 
  -8   0  16      162.65      157.29     12.09 o 
  -6   0  16       72.68       59.92      8.23 o 
  -4   0  16       48.64       34.73      9.13 o 
  -2   0  16       55.89       73.17     11.14 o 
   0   0  16       78.02       55.78      5.68 o 
   2   0  16      107.17      135.74      7.92 o 
   4   0  16        2.24       22.43      6.97 o 
   6   0  16      160.69      243.47     10.72 o 
   8   0  16       27.03       46.65      8.33 o 
  -7   1  16       42.01       68.39     11.41 o 
  -5   1  16       11.83       10.61      9.53 o 
  -3   1  16      114.89      129.47     17.48 o 
  -1   1  16       44.81       41.13      6.15 o 
   1   1  16      123.16      134.87     20.25 o 
   3   1  16       23.38       10.96      8.65 o 
   5   1  16      122.83      136.84     20.27 o 
                                                 
